# Supplementary material for: Comparative Metabolomic and Transcriptomic Analyses Reveal Distinct Ascorbic Acid (AsA) Accumulation Patterns between PCA and PCNA Persimmon Developing Fruit
Source: Int J Mol Sci. 2023 Oct 19;24(20):15362. doi: 10.3390/ijms242015362 (PMC10607040; doi:10.3390/ijms242015362)
Supplement: Supplementary file 1 [file ijms-24-15362-s001.zip]

Archive with 2 entries (1 files):
- ijms-2545044-supplementary/
- ijms-2545044-supplementary/ijms-2545044-supplementary.xlsx
