# Supplementary material for: Comparative Metabolomic and Transcriptomic Analyses Reveal Distinct Ascorbic Acid (AsA) Accumulation Patterns between PCA and PCNA Persimmon Developing Fruit
Source: Int J Mol Sci. 2023 Oct 19;24(20):15362. doi: 10.3390/ijms242015362 (PMC10607040; doi:10.3390/ijms242015362)
Supplement: Supplementary file 1 [file ijms-24-15362-s001.zip › ijms-2545044-supplementary/ijms-2545044-supplementary.xlsx]

## Sheet: Table S1 
Table S1 Details of all metabolites.
Compound ID	Metabolites Name	CAS	Formula	Class
Com_26_neg	Phenprobamate	"673-31-4"	C10H13NO2	Amino Acid And Derivatives
Com_124_neg	H-HoArg-OH	"156-86-5"	C7H16N4O2	Amino Acid And Derivatives
Com_502_pos	6-Aminohexanoic acid	"1319-82-0"	C6H13NO2	Amino Acid And Derivatives
Com_833_pos	L-arginino-succinate	-	C10H17N4O6-	Amino Acid And Derivatives
Com_904_pos	Levodopa	"59-92-7"	C9H11NO4	Amino Acid And Derivatives
Com_881_pos	S-Adenosyl-L-homocysteine	"979-92-0"	C14H20N6O5S	Amino Acid And Derivatives
Com_4_neg	L-SelenoMethionine	"3211-76-5"	C5H11NO2Se	Amino Acid And Derivatives
Com_6_neg	L-Histidine	"71-00-1"	C6H9N3O2	Amino Acid And Derivatives
Com_7_neg	O-Acetylserine	"5147-00-2"	C5H9NO4	Amino Acid And Derivatives
Com_10_neg	L-Argininosuccinate	"2387-71-5"	C10H18N4O6	Amino Acid And Derivatives
Com_52_neg	N-Acetyl-Dl-serine	"97-14-3"	C5H9NO4	Amino Acid And Derivatives
Com_82_neg	N-Acetylalanine	"97-69-8"	C5H9NO3	Amino Acid And Derivatives
Com_101_neg	N-Acetyl-L-aspartate	"997-55-7"	C6H9NO5	Amino Acid And Derivatives
Com_112_neg	N-Acetyl-L-methionine	"65-82-7"	C7H13NO3S	Amino Acid And Derivatives
Com_123_neg	N-Acetylornithine	"6205-08-9"	C7H14N2O3	Amino Acid And Derivatives
Com_126_neg	Ureidosuccinic acid	"923-37-5"	C5H8N2O5	Amino Acid And Derivatives
Com_144_neg	Ala-trp	"16305-75-2"	C14H17N3O3	Amino Acid And Derivatives
Com_151_neg	O-Phospho-L-Tyrosine	"21820-51-9"	C9H12NO6P	Amino Acid And Derivatives
Com_156_neg	Azetidine-2-carboxylic acid	"2517-04-6"	C4H7NO2	Amino Acid And Derivatives
Com_159_neg	2-Amino-3-hydroxypropionic acid	"302-84-1"	C3H7NO3	Amino Acid And Derivatives
Com_178_neg	D-2-Hydroxypentanedioic acid	"103404-90-6"	C5H6Na2O5	Amino Acid And Derivatives
Com_186_neg	L-Pyroglutamic acid	"98-79-3"	C5H7NO3	Amino Acid And Derivatives
Com_193_neg	N-Acetylphenylalanine	"2018-61-3"	C11H13NO3	Amino Acid And Derivatives
Com_201_neg	D-Histidine	"351-50-8"	C6H9N3O2	Amino Acid And Derivatives
Com_204_neg	Aspartate	"617-45-8"	C4H7NO4	Amino Acid And Derivatives
Com_205_neg	Dl-Glutamic acid	"617-65-2"	C5H9NO4	Amino Acid And Derivatives
Com_208_neg	DL-o-Tyrosine	"2370-61-8"	C9H11NO3	Amino Acid And Derivatives
Com_212_neg	Aminomalonic acid	"1068-84-4"	C3H5NO4	Amino Acid And Derivatives
Com_246_neg	Allysine	"1962-83-0"	C6H11NO3	Amino Acid And Derivatives
Com_247_neg	4-Hydroxyisoleucine	"781658-23-9"	C6H13NO3	Amino Acid And Derivatives
Com_249_neg	L-Cycloserine	"339-72-0"	C3H6N2O2	Amino Acid And Derivatives
Com_262_neg	D-Glutamic acid	"6893-26-1"	C5H9NO4	Amino Acid And Derivatives
Com_263_neg	Creatine	"57-00-1"	C4H9N3O2	Amino Acid And Derivatives
Com_271_neg	L-Homoserine	"672-15-1"	C4H9NO3	Amino Acid And Derivatives
Com_287_neg	N-Acetyl-L-glutamic acid	"1188-37-0"	C7H11NO5	Amino Acid And Derivatives
Com_317_neg	L-Proline	"147-85-3"	C5H9NO2	Amino Acid And Derivatives
Com_318_neg	Ala-Gln	"39537-23-0"	C8H15N3O4	Amino Acid And Derivatives
Com_331_neg	L-Threonine	"72-19-5"	C4H9NO3	Amino Acid And Derivatives
Com_333_neg	L-Asparagine	"70-47-3"	C4H8N2O3	Amino Acid And Derivatives
Com_334_neg	L-Glutamine	"56-85-9"	C5H10N2O3	Amino Acid And Derivatives
Com_405_neg	O-Phospho-L-serine	"407-41-0"	C3H8NO6P	Amino Acid And Derivatives
Com_411_neg	S-Methylglutathione	"2922-56-7"	C11H19N3O6S	Amino Acid And Derivatives
Com_412_neg	3-N-Methyl-L-histidine	"368-16-1"	C7H11N3O2	Amino Acid And Derivatives
Com_415_neg	5-oxoproline	"149-87-1"	C5H7NO3	Amino Acid And Derivatives
Com_420_neg	Guanidineacetic acid	"352-97-6"	C3H7N3O2	Amino Acid And Derivatives
Com_431_pos	L-Alanyl-L-leucine	"3303-34-2"	C9H18N2O3	Amino Acid And Derivatives
Com_432_pos	L-Saccharopine	"997-68-2"	C11H20N2O6	Amino Acid And Derivatives
Com_443_pos	Sarcosine	"107-97-1"	C3H7NO2	Amino Acid And Derivatives
Com_455_pos	Aspartic Acid	"6899-03-2"	C4H7NO4	Amino Acid And Derivatives
Com_456_pos	Ala-gly	"687-69-4"	C5H10N2O3	Amino Acid And Derivatives
Com_457_pos	Gly-Phe	"3321-03-7"	C11H14N2O3	Amino Acid And Derivatives
Com_458_pos	glutathione disulfide	"27025-41-8"	C20H32N6O12S2	Amino Acid And Derivatives
Com_459_pos	Histidine	"4998-57-6"	C6H9N3O2	Amino Acid And Derivatives
Com_460_pos	Homocysteic acid	"1001-13-4"	C4H9NO5S	Amino Acid And Derivatives
Com_461_pos	Homoserine	"1927-25-9"	C4H9NO3	Amino Acid And Derivatives
Com_471_pos	N2-Acetyl-L-lysine	"1946-82-3"	C8H16N2O3	Amino Acid And Derivatives
Com_473_pos	N-Methyl-a-aminoisobutyric acid	"2566-34-9"	C5H11NO2	Amino Acid And Derivatives
Com_475_pos	N-Acetyl-D-phenylalanine	"10172-89-1"	C11H13NO3	Amino Acid And Derivatives
Com_479_pos	N-acetylglycine	"543-24-8"	C4H7NO3	Amino Acid And Derivatives
Com_482_pos	Asp-glu	"6157-06-8"	C9H14N2O7	Amino Acid And Derivatives
Com_483_pos	L-Hydroxylysine	"1190-94-9"	C6H14N2O3	Amino Acid And Derivatives
Com_484_pos	Dl-3-Hydroxynorvaline	"2280-42-4"	C5H11NO3	Amino Acid And Derivatives
Com_485_pos	D-Homocysteine	"454-28-4"	C4H9NO2S	Amino Acid And Derivatives
Com_487_pos	Cycloleucine	"52-52-8"	C6H11NO2	Amino Acid And Derivatives
Com_497_pos	N-Acetylputrescine	"18233-70-0"	C6H14N2O	Amino Acid And Derivatives
Com_498_pos	N-Acetyl-L-valine	"96-81-1"	C7H13NO3	Amino Acid And Derivatives
Com_523_pos	Dl-Alanyl-glycine	"1188-01-8"	C5H10N2O3	Amino Acid And Derivatives
Com_526_pos	DL-Leucine	"328-39-2"	C6H13NO2	Amino Acid And Derivatives
Com_527_pos	Dl-Norleucine	"616-06-8"	C6H13NO2	Amino Acid And Derivatives
Com_528_pos	Proline	"609-36-9"	C5H9NO2	Amino Acid And Derivatives
Com_529_pos	Valine	"516-06-3"	C5H11NO2	Amino Acid And Derivatives
Com_530_pos	Glutamine	"585-21-7"	C5H10N2O3	Amino Acid And Derivatives
Com_538_pos	1-Methylhistidine	"332-80-9"	C7H11N3O2	Amino Acid And Derivatives
Com_540_pos	gamma-Glutamylglutamic acid	"1116-22-9"	C10H16N2O7	Amino Acid And Derivatives
Com_542_pos	Trimethyllysine	"66989-56-8"	C9H21N2O2	Amino Acid And Derivatives
Com_544_pos	Pipecolic acid	"535-75-1"	C6H11NO2	Amino Acid And Derivatives
Com_545_pos	L-Pipecolate	"3105-95-1"	C6H11NO2	Amino Acid And Derivatives
Com_546_pos	Glutathione	"70-18-8"	C10H17N3O6S	Amino Acid And Derivatives
Com_559_pos	2-Aminoadipic acid	"1118-90-7"	C6H11NO4	Amino Acid And Derivatives
Com_567_pos	Glycyl-L-leucine	"869-19-2"	C8H16N2O3	Amino Acid And Derivatives
Com_568_pos	L-Alanine	"56-41-7"	C3H7NO2	Amino Acid And Derivatives
Com_569_pos	L-aspartic Acid	"56-84-8"	C4H7NO4	Amino Acid And Derivatives
Com_570_pos	DL-Citrulline	"627-77-0"	C6H13N3O3	Amino Acid And Derivatives
Com_572_pos	L-Hydroxyproline	"51-35-4"	C5H9NO3	Amino Acid And Derivatives
Com_573_pos	D-Proline	"344-25-2"	C5H9NO2	Amino Acid And Derivatives
Com_574_pos	L-arginine	"74-79-3"	C6H14N4O2	Amino Acid And Derivatives
Com_575_pos	L-cysteine	"52-90-4"	C3H7NO2S	Amino Acid And Derivatives
Com_604_pos	Glycine	"56-40-6"	C2H5NO2	Amino Acid And Derivatives
Com_605_pos	4-Aminobutyric acid	"56-12-2"	C4H9NO2	Amino Acid And Derivatives
Com_607_pos	isoleucine	"73-32-5"	C6H13NO2	Amino Acid And Derivatives
Com_608_pos	D-glutamine	"5959-95-5"	C5H10N2O3	Amino Acid And Derivatives
Com_609_pos	L-Citrulline	"372-75-8"	C6H13N3O3	Amino Acid And Derivatives
Com_610_pos	L-Leucine	"61-90-5"	C6H13NO2	Amino Acid And Derivatives
Com_611_pos	L-Ornithine	"70-26-8"	C5H12N2O2	Amino Acid And Derivatives
Com_639_pos	D-Serine	"312-84-5"	C3H7NO3	Amino Acid And Derivatives
Com_640_pos	L-Leucyl-L-alanine	"7298-84-2"	C9H18N2O3	Amino Acid And Derivatives
Com_641_pos	L-Dihydroorotic acid	"5988-19-2"	C5H6N2O4	Amino Acid And Derivatives
Com_642_pos	beta-Alanine	"107-95-9"	C3H7NO2	Amino Acid And Derivatives
Com_644_pos	D-Threonine	"632-20-2"	C4H9NO3	Amino Acid And Derivatives
Com_646_pos	D-Phenylalanine	"673-06-3"	C9H11NO2	Amino Acid And Derivatives
Com_649_pos	DL-Norvaline	"760-78-1"	C5H11NO2	Amino Acid And Derivatives
Com_651_pos	L-serine	"56-45-1"	C3H7NO3	Amino Acid And Derivatives
Com_656_pos	L-Valine	"72-18-4"	C5H11NO2	Amino Acid And Derivatives
Com_659_pos	Phenylacetylglutamine	"28047-15-6"	C13H16N2O4	Amino Acid And Derivatives
Com_664_pos	Lysine butyrate	"80407-71-2"	C10H22N2O4	Amino Acid And Derivatives
Com_669_pos	Alanine	"338-69-2"	C3H7NO2	Amino Acid And Derivatives
Com_671_pos	Nepsilon-Acetyl-L-lysine	"692-04-6"	C8H16N2O3	Amino Acid And Derivatives
Com_672_pos	N-Methylsarcosine	"1118-68-9"	C4H9NO2	Amino Acid And Derivatives
Com_673_pos	3-Amino-2-methylpropanoic acid	"144-90-1"	C4H9NO2	Amino Acid And Derivatives
Com_674_pos	H-Gly-Pro-OH	"704-15-4"	C7H12N2O3	Amino Acid And Derivatives
Com_675_pos	L-Homocitrulline	"1190-49-4"	C7H15N3O3	Amino Acid And Derivatives
Com_676_pos	L-Glutamic acid	"56-86-0"	C5H9NO4	Amino Acid And Derivatives
Com_677_pos	H-Abu-OH	"1492-24-6"	C4H9NO2	Amino Acid And Derivatives
Com_706_pos	trans-3-Hydroxy-L-proline	"4298-08-2"	C5H9NO3	Amino Acid And Derivatives
Com_707_pos	Val-Ser	"13588-94-8"	C8H16N2O4	Amino Acid And Derivatives
Com_709_pos	4-Acetamidobutyric Acid	"3025-96-5"	C6H11NO3	Amino Acid And Derivatives
Com_714_pos	Stachydrine	"471-87-4"	C7H13NO2	Amino Acid And Derivatives
Com_722_pos	5-Aminovaleric acid	"660-88-8"	C5H11NO2	Amino Acid And Derivatives
Com_724_pos	Asp-phe	"13433-09-5"	C13H16N2O5	Amino Acid And Derivatives
Com_729_pos	Oxidized glutathione	"121-24-4"	C20H32N6O12S2	Amino Acid And Derivatives
Com_730_pos	Glu-Glu	"3929-61-1"	C10H14N2O7	Amino Acid And Derivatives
Com_732_pos	DL-Glutamine	"6899-04-3"	C5H10N2O3	Amino Acid And Derivatives
Com_734_pos	L-lysine	"56-87-1"	C6H14N2O2	Amino Acid And Derivatives
Com_744_pos	Viscumamide	-	C30H55N5O5	Amino Acid And Derivatives
Com_754_pos	L-Homocystine	"626-72-2"	C8H16N2O4S2	Amino Acid And Derivatives
Com_767_pos	SDMA	"30344-00-4"	C8H18N4O2	Amino Acid And Derivatives
Com_778_pos	Phe-Pro	"7669-65-0"	C14H18N2O3	Amino Acid And Derivatives
Com_790_pos	gamma-Glu-Leu	"2566-39-4"	C11H20N2O5	Amino Acid And Derivatives
Com_797_pos	N-Acetyl-L-leucine	"1188-21-2"	C8H15NO3	Amino Acid And Derivatives
Com_798_pos	2-Phenylglycine	"2835-06-5"	C8H9NO2	Amino Acid And Derivatives
Com_800_pos	N-Acetyl-Dl-glutamic acid	"5817-08-3"	C7H11NO5	Amino Acid And Derivatives
Com_802_pos	N-Acetyl-L-histidine	"2497-02-1"	C8H11N3O3	Amino Acid And Derivatives
Com_812_pos	(5-L-Glutamyl)-L-amino acid	"5875-41-2"	C8H14N2O5	Amino Acid And Derivatives
Com_819_pos	DL-threo-beta-Methylaspartic acid	-	C5H9NO4	Amino Acid And Derivatives
Com_821_pos	Dl-2-Aminooctanoic Acid	"644-90-6"	C8H17NO2	Amino Acid And Derivatives
Com_823_pos	S-Methyl-L-cysteine	"1187-84-4"	C4H9NO2S	Amino Acid And Derivatives
Com_836_pos	O-Acetyl-L-homoserine	"250736-84-6"	C6H11NO4	Amino Acid And Derivatives
Com_839_pos	Nicotianamine	"34441-14-0"	C12H21N3O6	Amino Acid And Derivatives
Com_852_pos	D-Asparagine	"2058-58-4"	C4H8N2O3	Amino Acid And Derivatives
Com_859_pos	Lysine	"70-54-2"	C6H14N2O2	Amino Acid And Derivatives
Com_872_pos	D-(+)-Octopine	"34522-32-2"	C9H18N4O4	Amino Acid And Derivatives
Com_877_pos	Leucine	"26782-71-8"	C6H13NO2	Amino Acid And Derivatives
Com_882_pos	Homocysteine	"454-29-5"	C4H9NO2S	Amino Acid And Derivatives
Com_883_pos	L-Methionine	"63-68-3"	C5H11NO2S	Amino Acid And Derivatives
Com_886_pos	S-Sulfo-L-cysteine	"1637-71-4"	C3H7NO5S2	Amino Acid And Derivatives
Com_905_pos	L-Phenylalanine	"63-91-2"	C9H11NO2	Amino Acid And Derivatives
Com_99_neg	D-Panthotenate	"79-83-4"	C9H17NO5	Amino Acid And Derivatives
Com_537_pos	S-ribosyl-L-homocysteine	-	C9H17NO6S	Amino Acid And Derivatives
Com_543_pos	L-Tryptophan	"73-22-3"	C11H12N2O2	Amino Acid And Derivatives
Com_600_pos	N-Hydroxy-L-tryptophan	"87843-31-0"	C11H12N2O3	Amino Acid And Derivatives
Com_781_pos	N-Hydroxyl-tryptamine	"4761-34-6"	C10H12N2O	Amino Acid And Derivatives
Com_799_pos	N-Acetyltryptamine	"1016-47-3"	C12H14N2O	Amino Acid And Derivatives
Com_908_pos	5-Methyl-dl-tryptophan	"951-55-3"	C12H14N2O2	Amino Acid And Derivatives
Com_19_neg	3-(2-Naphthyl)-D-Alanine	"76985-09-6"	C13H13NO2	Amino Acid And Derivatives
Com_142_neg	carbamaoyl asparatate	-	-	Amino Acid And Derivatives
Com_209_neg	alpha-Amino-beta-(3-indolyl)-propionic acid	"54-12-6"	C11H12N2O2	Amino Acid And Derivatives
Com_265_neg	3-(6-Hydroxy-3,4-dioxo-1,5-cyclohexadien-1-yl)-L-alanine	"135791-48-9"	-	Amino Acid And Derivatives
Com_293_neg	N-[(Tert-butoxy)carbonyl]-L-tryptophan	"13139-14-5"	C16H20N2O4	Amino Acid And Derivatives
Com_371_neg	N alpha-Acetyl-L-glutamine	"2490-97-3"	C7H12N2O4	Amino Acid And Derivatives
Com_433_pos	L-Methionine sulfone	"7314-32-1"	C5H11NO4S	Amino Acid And Derivatives
Com_434_pos	L-Cysteine-glutathione gisulfide	"13081-14-6"	C13H22N4O8S2	Amino Acid And Derivatives
Com_450_pos	Nε,Nε,Nε-trimethyllysine	"19253-88-4"	C9H20N2O2	Amino Acid And Derivatives
Com_472_pos	Nε-(1-Carboxymethyl)-L-lysine	"5746-04-3"	C8H16N2O4	Amino Acid And Derivatives
Com_474_pos	N-Methyl-L-arginine hydrochloride	"156706-47-7"	C7H17ClN4O2	Amino Acid And Derivatives
Com_560_pos	Aspartic acid di-O-glucoside	-	-	Amino Acid And Derivatives
Com_563_pos	N alpha-Acetyl-L-Arginine	"155-84-0"	C8H16N4O3	Amino Acid And Derivatives
Com_595_pos	beta-Alanine methyl ester hydrochloride	"3196-73-4"	C4H10ClNO2	Amino Acid And Derivatives
Com_650_pos	2-Amino-4-(methylthio)butyric acid	"59-51-8"	C5H11NO2S	Amino Acid And Derivatives
Com_842_pos	NG,NG-Dimethyl-L-arginine	"220805-22-1"	C8H20Cl2N4O2	Amino Acid And Derivatives
Com_896_pos	(-)-N-[3',4'-Dihydroxy-(E)-cinnamoyl]-L-glutamic acid	"860295-23-4"	C14H15N1O7	Amino Acid And Derivatives
Com_727_pos	2-Phenylethylamine	"64-04-0"	C8H11N	Amines
Com_439_pos	1,5-Diaminopentane	"462-94-2"	C5H14N2	Amines
Com_499_pos	N1-Acetylspermine	"25593-72-0"	C12H28N4O	Amines
Com_5_neg	Choline bitartrate	"87-67-2"	C9H19NO7	Amines
Com_444_pos	Spermidine	"124-20-9"	C7H19N3	Amines
Com_496_pos	Histamine	"51-45-6"	C5H9N3	Amines
Com_515_pos	Agmatine	"306-60-5"	C5H14N4	Amines
Com_519_pos	Histidinol	"4836-52-6"	C6H11N3O	Amines
Com_532_pos	Cyclen	"294-90-6"	C8H20N4	Amines
Com_541_pos	4-D-Hydroxysphinganine	"554-62-1"	C18H39NO3	Amines
Com_579_pos	Diethanolamine	"111-42-2"	C4H11NO2	Amines
Com_838_pos	N-Lauryldiethanolamine	"1541-67-9"	C16H35NO2	Amines
Com_846_pos	Methylguanidine	"471-29-4"	C2H7N3	Amines
Com_885_pos	Spermidine derivative	-	C8H21N3O6	Amines
Com_437_pos	N', N''-Caffeoyl, feruloylputrescine	-	-	Amines
Com_438_pos	N',N'',N'''-Di-p-hydroxybenxoyl, feruloylagmatine	-	-	Amines
Com_469_pos	N',N'',N'''-Di-p-coumaroyl, p-hydroxybenxoylagmatine	-	-	Amines
Com_536_pos	N', N''-p-hydroxybenxoyl,sinapoylcadaverine	-	-	Amines
Com_547_pos	5-Sulfanyl-1-pentanesulfonamide	-	C5H13NO2S2	Amines
Com_100_neg	Oxyresveratrol	"29700-22-9"	C14H12O4	Phenylpropanoids and polyketides
Com_150_neg	P-Coumaryl Alcohol	"3690-05-9"	C9H10O2	Phenylpropanoids and polyketides
Com_337_neg	4'-Methoxyresveratrol	"33626-08-3"	C15H14O3	Phenylpropanoids and polyketides
Com_372_neg	Polydatin	"65914-17-2"	C20H22O8	Phenylpropanoids and polyketides
Com_424_neg	Bisdemethoxycurcumin	"33171-05-0"	C19H16O4	Phenylpropanoids and polyketides
Com_521_pos	Caffeic aldehyde	-	C9H8O3	Phenylpropanoids and polyketides
Com_779_pos	p-Coumaraldehyde	"2538-87-6"	C9H8O2	Phenylpropanoids and polyketides
Com_267_neg	E-3,4,5'-Trihydroxy-3'-glucopyranosylstilbene	"29884-49-9"	C20H22O9	Phenylpropanoids and polyketides
Com_46_neg	Methyl 4-hydroxycinnamate	"19367-38-5"	C10H10O3	Phenylpropanoids
Com_62_neg	Isoscopoletin	"776-86-3"	C10H8O4	Phenylpropanoids
Com_64_neg	Calceolarioside B	"105471-98-5"	C23H26O11	Phenylpropanoids
Com_480_pos	Scopolin	"531-44-2"	C16H18O9	Phenylpropanoids
Com_41_neg	Sulfosalicylic acid	"97-05-2"	C7H6O6S	Benzene and substituted derivatives
Com_45_neg	Lawsone	"83-72-7"	C10H6O3	Benzene and substituted derivatives
Com_108_neg	Cinnamyl acetate	"103-54-8"	C11H12O2	Benzene and substituted derivatives
Com_240_neg	Shogaol	"555-66-8"	C17H24O3	Benzene and substituted derivatives
Com_306_neg	Ethylparaben	"120-47-8"	C9H10O3	Benzene and substituted derivatives
Com_384_neg	4-Ethylphenol	"123-07-9"	C8H10O	Benzene and substituted derivatives
Com_422_neg	Propylparaben	"94-13-3"	C10H12O3	Benzene and substituted derivatives
Com_429_neg	Pyrogallol	"87-66-1"	C6H6O3	Benzene and substituted derivatives
Com_467_pos	6-Paradol	"27113-22-0"	C17H26O3	Benzene and substituted derivatives
Com_613_pos	Benzamidine	"618-39-3"	C7H8N2	Benzene and substituted derivatives
Com_678_pos	Anise oil	"8007-70-3"	C14H18O3	Benzene and substituted derivatives
Com_210_neg	2'-Hydroxyacetophenone	"118-93-4"	C8H8O2	Benzene and substituted derivatives
Com_330_neg	4-Hydroxy-3-methoxyphenylglycol sulfate potassium salt	"71324-20-4"	C9H11KO7S	Benzene and substituted derivatives
Com_47_neg	Methyl protocatechuate	"2150-43-8"	C8H8O4	Benzoic acids and derivatives
Com_776_pos	1,2-Benzenedicarboxylic acid	"88-99-3"	C8H6O4	Benzoic acids and derivatives
Com_116_neg	Terephthalic acid	"100-21-0"	C8H6O4	Benzoic acids and derivatives
Com_84_neg	2-(Formylamino)benzoic acid	"3342-77-6"	C8H7NO3	Benzoic acids and derivatives
Com_85_neg	Anthranilate O-hexosyl-O-hexoside	-	-	Benzoic acids and derivatives
Com_248_neg	Pyridoxal 5-phosphate monohydrate	"41468-25-1"	C8H12NO7P	Pyridines and derivatives
Com_548_pos	4-Pyridoxate	"82-82-6"	C8H9NO4	Pyridines and derivatives
Com_813_pos	Picolinic acid	"98-98-6"	C6H5NO2	Pyridines and derivatives
Com_853_pos	Methyl Nicotinate	"93-60-7"	C7H7NO2	Pyridines and derivatives
Com_476_pos	1,4-dihydro-1-Methyl-4-oxo-3-pyridinecarboxamide	"769-49-3"	C7H8N2O2	Pyridines and derivatives
Com_584_pos	3-Carbamyl-1-Methylpyridinium Chloride	"1005-24-9"	C7H9ClN2O	Pyridines and derivatives
Com_51_neg	Butein	"487-52-5"	C15H12O5	Chalcones and dihydrochalcones
Com_297_neg	Phlorizin	"60-81-1"	C21H24O10	Chalcones and dihydrochalcones
Com_698_pos	Phloretin	"60-82-2"	C15H14O5	Chalcones and dihydrochalcones
Com_244_neg	Trilobatin	"4192-90-9"	C21H24O10	Chalcones and dihydrochalcones
Com_2_neg	Naringenin chalcone	"73692-50-9"	C15H12O5	Chalcones and dihydrochalcones
Com_56_neg	Shikimic Acid	"138-59-0"	C7H10O5	Alcohols and polyols
Com_305_neg	Inositol	"87-89-8"	C6H12O6	Alcohols and polyols
Com_414_neg	1,5-Anhydro-D-glucitol	"154-58-5"	C6H12O5	Alcohols and polyols
Com_430_neg	Quinic acid	"77-95-2"	C7H12O6	Alcohols and polyols
Com_135_neg	1-O-p-Coumaroyl quinic acid	-	C16H18O8	Alcohols and polyols
Com_319_neg	Chlorogenic acid methyl ester	"29708-87-0"	C17H20O9	Alcohols and polyols
Com_408_neg	3-O-p-coumaroyl shikimic acid O-hexoside	-	C22H26O12	Alcohols and polyols
Com_553_pos	O-Phosphocholine	"107-73-3"	C5H15ClNO4P	Cholines
Com_117_neg	Ferulic Acid	"1135-24-6"	C10H10O4	Polyphenol
Com_270_neg	1-O-b-D-glucopyranosyl sinapate	"78185-48-5"	C17H22O10	Polyphenol
Com_167_neg	8-Gingerol	"30462-35-2"	C43H32O20	Catechin derivatives
Com_601_pos	N-Caffeoylagmatine	-	C14H20N4O3	Phenolamides
Com_602_pos	N-Feruloylagmatine	-	C15H21N4O3	Phenolamides
Com_565_pos	N-Sinapoylagmatine	-	C16H24N4O4	Phenolamides
Com_512_pos	N',N",N"'-p-coumaroyl-cinnamoyl-caffeoyl spermidine	-	-	Phenolamides
Com_15_neg	Sinapyl Alcohol	"537-33-7"	C11H14O4	Phenols And Its Derivatives
Com_226_neg	Isovanillin	"621-59-0"	C8H8O3	Phenols And Its Derivatives
Com_302_neg	Coniferylaldehyde	"20649-42-7"	C10H10O3	Phenols And Its Derivatives
Com_307_neg	Protocatechuic acid	"99-50-3"	C7H6O4	Phenols And Its Derivatives
Com_308_neg	Guaiacol	"90-05-1"	C7H8O2	Phenols And Its Derivatives
Com_375_neg	Orcinol	"504-15-4"	C7H8O2	Phenols And Its Derivatives
Com_511_pos	Syringaldehyde	"134-96-3"	C9H10O4	Phenols And Its Derivatives
Com_612_pos	Acetaminophen	"103-90-2"	C8H9NO2	Phenols And Its Derivatives
Com_822_pos	Synephrine	"94-07-5"	C9H13NO2	Phenols And Its Derivatives
Com_844_pos	4-Nitrophenol	"100-02-7"	C6H5NO3	Phenols And Its Derivatives
Com_111_neg	Androsin	"531-28-2"	C15H20O8	Phenols And Its Derivatives
Com_451_pos	Bornyl acetate	"76-49-3"	C12H20O2	Phenols And Its Derivatives
Com_73_neg	Riboflavin-5'-monophosphate	"146-17-8"	C17H21N4O9P	Phenols And Its Derivatives
Com_36_neg	Sinapic acid-O-glucoside	-	-	Phenols And Its Derivatives
Com_37_neg	Sinapaldehyde glucoside	"154461-65-1"	C17H22O9	Phenols And Its Derivatives
Com_69_neg	Orcinol glucoside	"21082-33-7"	C13H18O7	Phenols And Its Derivatives
Com_899_pos	3,4-Dihydroxybenzaldehyde	"139-85-5"	C7H6O3	Phenols And Its Derivatives
Com_298_neg	1-O-beta-D-Glucopyranosyl sinapate	-	C17H22O10	Phenols And Its Derivatives
Com_535_pos	N', N''-DiSinapoylspermidine	-	C29H39N3O8	Phenols And Its Derivatives
Com_854_pos	sn-Glycero-3-phosphocholine	"28319-77-9"	C8H20NO6P	Glycerophospholipids
Com_364_neg	Gingerglycolipid B	"88168-90-5"	C33H58O14	Glycerolipids
Com_692_pos	MAG (18:3)	-	C21H36O4	Glycerolipids
Com_907_pos	2-(Dimethylamino)Guanosine	"2140-67-2"	C12H17N5O5	Nucleotide And Its Derivates
Com_17_neg	dATP	"1927-31-7"	C10H16N5O12P3	Nucleotide And Its Derivates
Com_23_neg	ADP-ribose	"20762-30-5"	C15H23N5O14P2	Nucleotide And Its Derivates
Com_93_neg	Inosine diphosphate	"86-04-4"	C10H14N4O11P2	Nucleotide And Its Derivates
Com_121_neg	dADP	"2793-06-8"	C10H15N5O9P2	Nucleotide And Its Derivates
Com_128_neg	Uridine 5'-Diphospho-N-Acetylgalactosamine	"7277-98-7"	C17H27N3O17P2	Nucleotide And Its Derivates
Com_129_neg	UDP-galactose	"2956-16-3"	C15H22N2Na2O17P2	Nucleotide And Its Derivates
Com_130_neg	UDP-D-glucuronate	"2616-64-0"	C15H22N2O18P2	Nucleotide And Its Derivates
Com_137_neg	dGDP	"3493-09-2"	C10H15N5O10P2	Nucleotide And Its Derivates
Com_143_neg	ATP	"56-65-5"	C10H16N5O13P3	Nucleotide And Its Derivates
Com_158_neg	Cytidylic acid	"63-37-6"	C9H14N3O8P	Nucleotide And Its Derivates
Com_190_neg	CDP	"63-38-7"	C9H15N3O11P2	Nucleotide And Its Derivates
Com_191_neg	Thymidine 5'-diphosphate	-	C10H16N2O11P2	Nucleotide And Its Derivates
Com_199_neg	Uridine 5'-monophosphate	"58-97-9"	C9H13N2O9P	Nucleotide And Its Derivates
Com_260_neg	Flavin Adenine Dinucleotide	"146-14-5"	C27H33N9O15P2	Nucleotide And Its Derivates
Com_268_neg	Orotidine	"314-50-1"	C10H12N2O8	Nucleotide And Its Derivates
Com_272_neg	Vidarabine	"5536-17-4"	C10H13N5O4	Nucleotide And Its Derivates
Com_288_neg	Cyclic AMP	"60-92-4"	C10H12N5O6P	Nucleotide And Its Derivates
Com_290_neg	Pseudouridine	"1445-07-4"	C9H12N2O6	Nucleotide And Its Derivates
Com_295_neg	Deoxycytidine	"951-77-9"	C9H13N3O4	Nucleotide And Its Derivates
Com_301_neg	UDP-D-glucose	"133-89-1"	C15H24N2O17P2	Nucleotide And Its Derivates
Com_310_neg	GMP	"85-32-5"	C10H14N5O8P	Nucleotide And Its Derivates
Com_315_neg	GDP-alpha-D-glucose	"5750-57-2"	C16H25N5O16P2	Nucleotide And Its Derivates
Com_353_neg	UDP	"58-98-0"	C9H14N2O12P2	Nucleotide And Its Derivates
Com_388_neg	Guanosine 5'-triphosphate	"86-01-1"	C10H16N5O14P3	Nucleotide And Its Derivates
Com_393_neg	dUMP	"964-26-1"	C9H13N2O8P	Nucleotide And Its Derivates
Com_396_neg	dGTP	"2564-35-4"	C10H16N5O13P3	Nucleotide And Its Derivates
Com_435_pos	Threonyl carbamoyl adenosine	-	C15H20N6O8	Nucleotide And Its Derivates
Com_445_pos	S-Methyl-5'-thioadenosine	-	C11H15N5O3S	Nucleotide And Its Derivates
Com_454_pos	Adenosine 5'-Diphosphate	"58-64-0"	C10H15N5O10P2	Nucleotide And Its Derivates
Com_468_pos	N-(9H-Purin-6-ylcarbamoyl)threonine	-	C10H12N6O4	Nucleotide And Its Derivates
Com_486_pos	Deoxyadenosine	"958-09-8"	C10H13N5O3	Nucleotide And Its Derivates
Com_492_pos	5-Methyluridine	"1463-10-1"	C10H14N2O6	Nucleotide And Its Derivates
Com_494_pos	Guanosine 3',5'-Cyclic Monophosphate	"7665-99-8"	C10H12N5O7P	Nucleotide And Its Derivates
Com_504_pos	5'-Deoxy-5'-(Methylthio)Adenosine	"2457-80-9"	C11H15N5O3S	Nucleotide And Its Derivates
Com_507_pos	Adenosine O-ribose	-	-	Nucleotide And Its Derivates
Com_539_pos	beta-Nicotinamide adenine dinucleotide phosphate	"53-59-8"	C21H29N7O17P3	Nucleotide And Its Derivates
Com_571_pos	beta-Nicotinamide Mononucleotide	"1094-61-7"	C11H15N2O8P	Nucleotide And Its Derivates
Com_619_pos	2-Methyladenosine	"16526-56-0"	C11H15N5O4	Nucleotide And Its Derivates
Com_623_pos	2'-Deoxycytidine	"207121-53-7"	C9H13N3O4	Nucleotide And Its Derivates
Com_666_pos	Uridine	"58-96-8"	C9H12N2O6	Nucleotide And Its Derivates
Com_667_pos	Cytidine	"65-46-3"	C9H13N3O5	Nucleotide And Its Derivates
Com_711_pos	alpha-Nicotinamide adenine dinucleotide	"7298-93-3"	C21H27N7O14P2	Nucleotide And Its Derivates
Com_756_pos	Nicotinic acid adenine dinucleotide	-	C21H28N7O14P2	Nucleotide and its derivates
Com_769_pos	Inosine-5'-monophosphate	"21214-07-3"	C10H13N4O8P	Nucleotide And Its Derivates
Com_787_pos	dGMP	"902-04-5"	C10H14N5O7P	Nucleotide And Its Derivates
Com_796_pos	2'-O-methyladenosine	"2140-79-6"	C11H15N5O4	Nucleotide And Its Derivates
Com_801_pos	N6-Succinyl Adenosine	"4542-23-8"	C14H17N5O8	Nucleotide And Its Derivates
Com_806_pos	Guanosine monophosphate	-	C10H14N5O8P	Nucleotide And Its Derivates
Com_817_pos	5-Methylcytidine	"2140-61-6"	C10H15N3O5	Nucleotide And Its Derivates
Com_829_pos	8-Hydroxy-2-Deoxyguanosine	"88847-89-6"	C10H13N5O5	Nucleotide And Its Derivates
Com_831_pos	1-Methylguanosine	"2140-65-0"	C11H15N5O5	Nucleotide And Its Derivates
Com_832_pos	dAMP	"653-63-4"	C10H14N5O6P	Nucleotide And Its Derivates
Com_849_pos	Adenosine	"58-61-7"	C10H13N5O4	Nucleotide And Its Derivates
Com_906_pos	1-Methyladenosine	"15763-06-1"	C11H15N5O4	Nucleotide And Its Derivates
Com_18_neg	2-deoxyglucose-6-phosphate	"3573-50-0"	C6H13O8P	Nucleotide And Its Derivates
Com_146_neg	deoxyribose-phosphate	-	C5H7O8P	Nucleotide And Its Derivates
Com_321_neg	2,6-Dihydroxypurine	"69-89-6"	C5H4N4O2	Nucleotide And Its Derivates
Com_566_pos	5-Methylcytosine	"554-01-8"	C5H7N3O	Nucleotide And Its Derivates
Com_606_pos	Uracil	"66-22-8"	C4H4N2O2	Nucleotide And Its Derivates
Com_264_neg	2-Deoxyribose 5'-phosphate	-	C5H11O7P	Nucleotide And Its Derivates
Com_279_neg	2-Deoxyribose 1-Phosphate	"17210-42-3"	C5H11O7P	Nucleotide And Its Derivates
Com_681_pos	Hypoxanthine-9-beta-D-Arabinofuranoside	"7013-16-3"	C10H12N4O5	Nucleotide And Its Derivates
Com_746_pos	Xanthurenic acid O-hexoside	-	C16H17NO9	Nucleotide And Its Derivates
Com_856_pos	Adenosine5-phosphosulfate	"102029-95-8"	C10H13N5NaO10PS	Nucleotide And Its Derivates
Com_702_pos	Petunidin 3-O-glucoside	"71991-88-3"	C22H23O12	Anthocyanins
Com_67_neg	Delphinidin chloride	"528-53-0"	C15H11ClO7	Anthocyanins
Com_65_neg	Pelargonidin chloride	"134-04-3"	C15H11ClO5	Anthocyanins
Com_174_neg	Peonidin chloride	"134-01-0"	C16H13ClO6	Anthocyanins
Com_378_neg	Cyanidin 3-O-glucoside	"7084-24-4"	C21H21ClO11	Anthocyanins
Com_33_neg	Cyanidin O-syringic acid	-	-	Anthocyanins
Com_300_neg	Luteolin O-hexosyl-O-hexosyl-O-hexoside	-	-	Anthocyanins
Com_32_neg	Cyanidin O-acetylhexoside	-	-	Anthocyanins
Com_350_neg	Idaein chloride	"27661-36-5"	C21H21ClO11	Anthocyanins
Com_90_neg	Kinetin 9-riboside	"4338-47-0"	C15H17N5O5	Anthocyanins
Com_368_neg	Geniposide	"24512-63-8"	C17H24O10	Iridoid derivatives
Com_390_neg	Yuheinoside	"72396-01-1"	C16H24O9	Iridoid derivatives
Com_324_neg	3-Hydroxy-glabrol	"74148-41-7"	C25H28O5	Flavones
Com_791_pos	Pectolinarin	"28978-02-1"	C29H34O15	Flavones
Com_219_neg	Syringic acid O-glucoside	-	-	Flavones
Com_866_pos	methylChrysoeriol 5-O-hexoside	-	C23H24O11	Flavones
Com_213_neg	Methylophiopogonanone A	"74805-92-8"	C19H18O6	Flavones
Com_753_pos	Limocitrin O-hexoside	-	C23H24O13	Flavones
Com_314_neg	Heptamethoxyflavone	-	C22H24O9	Flavones
Com_864_pos	Selgin 5-O-hexoside	-	C22H22O12	Flavones
Com_863_pos	Selgin C-hexoside	-	C22H22O12	Flavones
Com_887_pos	Selgin C-hexoside derivative	-	-	Flavones
Com_888_pos	Selgin O-malonylhexoside	-	-	Flavones
Com_618_pos	Selgin O-hexosyl-O-hexoside	-	-	Flavones
Com_88_neg	Kuwanon A	"62949-77-3"	C25H24O6	Flavones
Com_66_neg	Amentoflavone	"1617-53-4"	C30H18O10	Flavones
Com_465_pos	Tricetin O-hexoside	-	-	Flavones
Com_620_pos	3,7-Dimethoxykaempferol-C-glucoside	-	-	Flavones and Flavonols
Com_222_neg	Di-O-methylquercetin	-	C17H14O7	Flavones and Flavonols
Com_403_neg	Laricitrin	"53472-37-0"	C16H12O8	Flavones and Flavonols
Com_825_pos	8-C-hexosyl-apigenin O-hexosyl-O-hexoside	-	-	Flavones and Flavonols
Com_782_pos	8-C-hexosyl chrysoeriol O-hexoside	-	-	Flavones and Flavonols
Com_625_pos	C-hexosyl-chrysoeriol O-hexoside	-	C28H32O16	Flavones and Flavonols
Com_551_pos	C-hexosyl-luteolin O-hexosyl-O-pentoside	-	-	Flavones and Flavonols
Com_826_pos	C-hexosyl-apigenin O-hexosyl-O-pentoside	-	-	Flavones and Flavonols
Com_717_pos	C-hexosyl-apigenin O-hexosyl-O-hexoside	-	C33H40O20	Flavones and Flavonols
Com_470_pos	C-pentosyl-luteolin-C-hexoside	-	C26H28O15	Flavones and Flavonols
Com_94_neg	Quercetin 3-O-sophoroside	"18609-17-1"	C27H30O17	Flavones and Flavonols
Com_379_neg	Chrysin	"480-40-0"	C15H10O4	Flavones and Flavonols
Com_554_pos	Chrysin C-hexoside	-	-	Flavones and Flavonols
Com_617_pos	Syringetin 5-O-hexoside	-	-	Flavones and Flavonols
Com_616_pos	Syringetin 7-O-hexoside	-	-	Flavones and Flavonols
Com_550_pos	Syringetin 3-O-hexoside	-	-	Flavones and Flavonols
Com_322_neg	Tiliroside	"20316-62-5"	C30H26O13	Flavones and Flavonols
Com_349_neg	Taxifolin	"480-18-2"	C15H12O7	Flavones and Flavonols
Com_416_neg	Dihydrokaempferol	"480-20-6"	C15H12O6	Flavones and Flavonols
Com_592_pos	Quercetin 7-O-rutinoside	-	-	Flavones and Flavonols
Com_120_neg	Quercetin O-acetylhexoside	-	-	Flavones and Flavonols
Com_229_neg	Hyperoside	"482-36-0"	C21H20O12	Flavones and Flavonols
Com_216_neg	Quercetin-3'-O-glucoside	-	C21H20O12	Flavones and Flavonols
Com_427_neg	Isoquercitrin	"482-35-9"	C21H20O12	Flavones and Flavonols
Com_862_pos	Quercetin O-malonylhexoside	-	-	Flavones and Flavonols
Com_381_neg	Baicalin	"21967-41-9"	C21H18O11	Flavones and Flavonols
Com_865_pos	methylQuercetin O-hexoside	-	-	Flavones and Flavonols
Com_889_pos	methylApigenin C-hexoside	-	C22H22O10	Flavones and Flavonols
Com_890_pos	methylApigenin C-pentoside	-	C21H20O9	Flavones and Flavonols
Com_102_neg	Acacetin O-acetyl hexoside	-	-	Flavones and Flavonols
Com_552_pos	Chrysoeriol 6-C-hexoside 8-C-hexoside-O-hexoside	-	-	Flavones and Flavonols
Com_348_neg	Rutin	"153-18-4"	C27H30O16	Flavones and Flavonols
Com_419_neg	Luteoloside	"5773-11-5"	C21H20O11	Flavones and Flavonols
Com_351_neg	Luteolin 7-O-glucoside	"5373-11-5"	C21H20O11	Flavones and Flavonols
Com_72_neg	Quercetin 7-O-beta-D-Glucuronide	-	-	Flavones and Flavonols
Com_894_pos	di-C,C-pentosyl-luteolin	-	C25H26O14	Flavones and Flavonols
Com_892_pos	Luteolin C-feruloylhexoside	-	-	Flavones and Flavonols
Com_893_pos	Luteolin O-malonylhexoside	-	-	Flavones and Flavonols
Com_705_pos	Tricin	"520-32-1"	C17H14O7	Flavones and Flavonols
Com_795_pos	Tricin 4'-O-(syringyl alcohol)ether derivative	-	-	Flavones and Flavonols
Com_464_pos	Tricin 5-O-hexoside	-	C23H24O12	Flavones and Flavonols
Com_716_pos	Tricin O-malonylhexoside	-	C26H26O15	Flavones and Flavonols
Com_97_neg	Tricin O-saccharic acid	-	-	Flavones and Flavonols
Com_31_neg	Apigenin O-hexosyl-O-pentoside	-	-	Flavones and Flavonols
Com_20_neg	Apigenin7-O-beta-D-glucuronide	"29741-09-1"	C21H18O11	Flavones and Flavonols
Com_505_pos	Apigenin C-pentoside	-	C20H18O9	Flavones and Flavonols
Com_385_neg	Dihydromyricetin	"27200-12-0"	C15H12O8	Flavones and Flavonols
Com_715_pos	Tricin O-sinapoylpentoside	-	C33H32O15	Flavones and Flavonols
Com_57_neg	Morin Hydrate	"6202-27-3"	C15H12O8	Flavones and Flavonols
Com_140_neg	Kaempferol7-O-beta-D-glucopyranoside	"16290-07-6"	C21H20O11	Flavones and Flavonols
Com_241_neg	Kaempferol 3-A-L-Arabinopyranoside	"99882-10-7"	C20H18O10	Flavones and Flavonols
Com_168_neg	Tricetin	"520-31-0"	C15H10O7	Flavones and Flavonols
Com_58_neg	Myricitrin	"17912-87-7"	C21H20O12	Flavones and Flavonols
Com_155_neg	Isotrifoliin	"21637-25-2"	C21H20O12	Flavones and Flavonols
Com_380_neg	Astragalin	"480-10-4"	C21H20O11	Flavones and Flavonols
Com_615_pos	Chrysoeriol O-hexosyl-O-pentoside	-	-	Flavones and Flavonols
Com_793_pos	Resokaempferol 7-O-hexoside	-	C21H20O10	Flavones and Flavonols
Com_197_neg	Trifolin	"23627-87-4"	C21H20O11	Flavones and Flavonols
Com_28_neg	Isorhamnetin O-acetyl-hexoside	-	-	Flavones and Flavonols
Com_725_pos	Avicularin	"572-30-5"	C20H18O11	Flavones and Flavonols
Com_148_neg	Spiraeoside	"20229-56-5"	C21H20O12	Flavones and Flavonols
Com_365_neg	Rutin hydrate	"207671-50-9"	C27H30O16.xH2O	Flavones and Flavonols
Com_327_neg	(-)-Gallocatechin	"3371-27-5"	C15H14O7	Flavanol
Com_256_neg	Afzelechin	"2545-00-8"	C15H14O5	Flavanol
Com_149_neg	(-)-Epicatechin	"490-46-0"	C15H14O6	Flavanol
Com_224_neg	Epicatechin-epiafzelechin	-	-	Flavanol
Com_289_neg	Epicatechin Gallate	"1257-08-5"	C22H18O10	Flavanol
Com_901_pos	(-)-epigallocatechin	"970-74-1"	C15H14O7	Flavanol
Com_164_neg	Epigallocatechin 3-gallate	"989-51-5"	C22H18O11	Flavanol
Com_98_neg	Tea polyphenol	"84650-60-2"	C22H18O11	Flavanol
Com_91_neg	(-)-Catechin Gallate	"130405-40-2"	C22H18O10	Flavanol
Com_871_pos	Gallocatechin gallate	"4233-96-9"	C22H18O11	Flavanol
Com_399_neg	Plantagoside	"78708-33-5"	C21H22O12	Flavanones
Com_40_neg	Taxifolin O-glucoside	-	C21H22O12	Flavanones
Com_828_pos	Hesperetin C-hexosyl-O-hexosyl-O-hexoside	-	-	Flavanones
Com_679_pos	Hesperetin 5-O-glucoside	"69651-80-5"	C22H24O11	Flavanones
Com_198_neg	Farrerol	"24211-30-1"	C17H16O5	Flavanones
Com_255_neg	Pinobanksin	"548-82-3"	C15H12O5	Flavanones
Com_231_neg	Liquiritin	"551-15-5"	C21H22O9	Flavanones
Com_404_neg	Homoeriodictyol	"446-71-9"	C16H14O6	Flavanones
Com_376_neg	Poncirin	"14941-08-3"	C28H34O14	Flavanones
Com_834_pos	Fustin	"20725-03-5"	C15H12O6	Flavanones
Com_868_pos	methylNaringenin C-pentoside	-	C21H22O9	Flavanones
Com_55_neg	Neohesperidin	"13241-33-3"	C28H34O15	Flavanones
Com_555_pos	O-methylnaringenin C-pentoside	-	C21H22O9	Flavanones
Com_296_neg	Isohemiphloin	"3682-02-8"	C21H22O10	Flavanones
Com_75_neg	Sakuranetin	"2957-21-3"	C16H14O5	Flavanones
Com_763_pos	Prunin	"529-55-5"	C21H22O10	Flavanones
Com_232_neg	Naringenin	"480-41-1"	C15H12O5	Flavanones
Com_603_pos	Naringerin	"67604-48-2"	C15H12O5	Flavanones
Com_71_neg	Butin	"492-14-8"	C15H12O5	Flavanones
Com_827_pos	Eriodictiol 6-C-hexoside 8-C-hexoside-O-hexoside	-	-	Flavanones
Com_30_neg	Acetyl-eriodictyol O-hexoside	-	-	Flavanones
Com_284_neg	Corilagin	"23094-69-1"	C27H22O18	Tannins and galloyl derivatives
Com_359_neg	Gallic acid	"149-91-7"	C7H6O5	Tannins and galloyl derivatives
Com_177_neg	Methyl gallate	"99-24-1"	C8H8O5	Tannins and galloyl derivatives
Com_332_neg	Ellagic acid	"476-66-4"	C14H6O8	Tannins and galloyl derivatives
Com_234_neg	Lonicerin	"20633-84-5"	C27H30O15	Tannins and galloyl derivatives
Com_160_neg	Pyrroloquinoline quinone	"72909-34-3"	C14H6N2O8	Quinolines and derivatives
Com_587_pos	4-Hydroxy-6-methylquinoline-3-carboxylic acid	"35973-18-3"	C11H9NO3	Quinolines and derivatives
Com_737_pos	Kynurenic acid	"492-27-3"	C10H7NO3	Quinolines and derivatives
Com_585_pos	4,6-Dihydroxyquinoline O-hexoside	-	-	Quinolines and derivatives
Com_106_neg	Bisulfurous Acid	"58-27-5"	C11H8O2	Quinones
Com_598_pos	Tanshinone II B	"17397-93-2"	C19H18O4	Quinones
Com_848_pos	Dihydrotanshinone I	"87205-99-0"	C18H14O3	Quinones
Com_903_pos	Przewaquinone A	"76843-23-7"	C19H18O4	Quinones
Com_688_pos	Solanidine	"80-78-4"	C27H43NO	Steroids and steroid derivatives
Com_701_pos	Cinobufagin	"470-37-1"	C26H34O6	Steroids and steroid derivatives
Com_747_pos	Yamogenin	"512-06-1"	C27H42O3	Steroids and steroid derivatives
Com_171_neg	5'-Adenylic acid	"61-19-8"	C10H14N5O7P	Pentose phosphates
Com_196_neg	D-Ribose 5-phosphate	"3615-55-2"	C5H11O8P	Pentose phosphates
Com_280_neg	phosphoribosyl pyrophosphate	-	C5H13O14P3	Pentose phosphates
Com_338_neg	D-Xylulose 5-phosphate	"4212-65-1"	C5H11O8P	Pentose phosphates
Com_22_neg	5-Phosphoribosyl 1-pyrophosphate	"97-55-2"	C5H13O14P3	Pentose phosphates
Com_392_neg	D-Arabinose 5-phosphate	"13137-52-5"	C5H11O8P	Pentose phosphates
Com_394_neg	Deoxyribose 5-Phosphate	"102916-66-5"	C5H11O7P	Pentose phosphates
Com_77_neg	Lysope 14:0	-	C19H40NO7P	Phospholipid
Com_78_neg	Lysope 16:0	"53862-35-4"	C21H44NO7P	Phospholipid
Com_79_neg	Lysope 18:0	-	C23H48NO7P	Phospholipid
Com_80_neg	Lysope 18:1	-	C23H46NO7P	Phospholipid
Com_81_neg	Lysops 22:5	-	C28H46NO9P	Phospholipid
Com_522_pos	LysoPC 16:1	-	C24H48NO7P	Phospholipid
Com_594_pos	LysoPC 18:2	-	C26H50NO7P	Phospholipid
Com_635_pos	LysoPC 12:1	-	C20H36NO7P	Phospholipid
Com_636_pos	LysoPC 18:1	-	C26H52NO7P	Phospholipid
Com_693_pos	LysoPC 20:4	-	C28H50NO7P	Phospholipid
Com_694_pos	LysoPC 15:0	-	C23H48NO7P	Phospholipid
Com_721_pos	LysoPC 18:0	-	C26H54NO7P	Phospholipid
Com_741_pos	LysoPC 19:0	"108273-88-7"	C27H56NO7P	Phospholipid
Com_857_pos	Lysopc 17:0	"50930-23-9"	C25H52NO7P	Phospholipid
Com_858_pos	Lysopc 14:0	"20559-16-4"	C22H46NO7P	Phospholipid
Com_53_neg	LysoPE 16:0 (2n isomer)	-	C21H44NO7P	Phospholipid
Com_518_pos	LysoPC 16:2	-	C24H46NO7P	Phospholipid
Com_593_pos	LysoPC 18:3	-	C26H48NO7P	Phospholipid
Com_632_pos	LysoPC 16:2 (2n isomer)	-	C24H46NO7P	Phospholipid
Com_633_pos	LysoPC 18:3 (2n isomer)	-	C26H48NO7P	Phospholipid
Com_634_pos	LysoPC 18:1 (2n isomer)	-	C26H52NO7P	Phospholipid
Com_637_pos	LysoPC 18:2 (2n isomer)	-	C26H50NO7P	Phospholipid
Com_638_pos	LysoPE 18:2 (2n isomer)	-	C23H44NO7P	Phospholipid
Com_719_pos	LysoPC 16:0 (2n isomer)	-	C24H50NO7P	Phospholipid
Com_720_pos	LysoPC 14:0 (2n isomer)	-	C22H46NO7P	Phospholipid
Com_748_pos	LPC(1-acyl 18:1)	-	C26H52NO7P	Phospholipid
Com_749_pos	LPC(1-acyl 18:2)	-	C26H50NO7P	Phospholipid
Com_750_pos	LPC(1-acyl 16:1)	-	C24H48NO7P	Phospholipid
Com_751_pos	LPC(1-acyl 16:2)	-	C24H46NO7P	Phospholipid
Com_752_pos	LPC(1-acyl 16:0)	-	C24H50NO7P	Phospholipid
Com_788_pos	LysoPC 20:2	-	C28H54NO7P	Phospholipid
Com_891_pos	LPC(1-acyl 18:3)	-	C26H48NO7P	Phospholipid
Com_895_pos	LysoPC 20:2 (2n isomer)	-	C28H54NO7P	Phospholipid
Com_506_pos	Ambroxane	"6790-58-5"	C16H28O	Ethers
Com_501_pos	Tetraethylammonium fluoride	"665-46-3"	C8H20FN	Pyrimidines and pyrimidine derivatives
Com_345_neg	5-Hydroxymethyluracil	"4433-40-3"	C5H6N2O3	Pyrimidines and pyrimidine derivatives
Com_699_pos	Podophyllotoxin	"518-28-5"	C22H22O8	Lignans
Com_809_pos	Enterodiol	"80226-00-2"	C18H22O4	Lignans
Com_409_neg	D-Erythronolactone	"15667-21-7"	C4H6O4	Lactones
Com_739_pos	delta-Hexanolactone	"823-22-3"	C6H10O2	Lactones
Com_138_neg	Guanine	"73-40-5"	C5H5N5O	Purines and purine derivatives
Com_233_neg	1,7-Dimethylxanthine	"611-59-6"	C7H8N4O2	Purines and purine derivatives
Com_447_pos	Purine	"120-73-0"	C5H4N4	Purines and purine derivatives
Com_481_pos	7-methylguanine	"578-76-7"	C6H7N5O	Purines and purine derivatives
Com_558_pos	Aminopurine	-	C5H5N5	Purines and purine derivatives
Com_597_pos	Adenine	"73-24-5"	C5H5N5	Purines and purine derivatives
Com_804_pos	2-Hydroxy-6-Aminopurine	"3373-53-3"	C5H5N5O	Purines and purine derivatives
Com_875_pos	1-Methyladenine	"5142-22-3"	C6H7N5	Purines and purine derivatives
Com_362_neg	Ethylvanillin	"121-32-4"	C9H10O3	Carbonyl compounds
Com_366_neg	2-Acetylpyrazine	"22047-25-2"	C6H6N2O	Carbonyl compounds
Com_653_pos	Methional	"3268-49-3"	C4H8OS	Carbonyl compounds
Com_805_pos	Quinone	"106-51-4"	C6H4O2	Carbonyl compounds
Com_847_pos	trans-2-Hexenal	"6728-26-3"	C6H10O	Carbonyl compounds
Com_564_pos	N-p-Cinnamoylputrescine	-	C13H18N2O	Cinnamic acids and derivatives
Com_291_neg	Caffeic acid O-glucoside	-	C15H18O9	Cinnamic acids and derivatives
Com_557_pos	O-Feruloyl 4-hydroxylcoumarin	-	C19H14O6	Cinnamic acids and derivatives
Com_24_neg	Sibirioside A	"173046-19-0"	C21H28O12	Cinnamic acids and derivatives
Com_107_neg	3-Hydroxycinnamic acid	"14755-02-3"	C9H8O3	Cinnamic acids and derivatives
Com_122_neg	p-Hydroxy-cinnamic acid	"7400-08-0"	C9H8O3	Cinnamic acids and derivatives
Com_153_neg	Sodium ferulate	"24276-84-4"	C10H9NaO4	Cinnamic acids and derivatives
Com_228_neg	p-Coumaric Acid	"501-98-4"	C9H8O3	Cinnamic acids and derivatives
Com_286_neg	3-Phenylpropanoic acid	"501-52-0"	C9H10O2	Cinnamic acids and derivatives
Com_516_pos	N'-p-Coumaroyl agmatine	-	-	Cinnamic acids and derivatives
Com_517_pos	N-p-Coumaroyl agmatine	-	C14H20N4O2	Cinnamic acids and derivatives
Com_556_pos	N-Feruloyl spermidine	-	-	Cinnamic acids and derivatives
Com_577_pos	Cinnamic Acid	"621-82-9"	C9H8O2	Cinnamic acids and derivatives
Com_621_pos	Hydroxycinnamate	"614-60-8"	C9H8O3	Cinnamic acids and derivatives
Com_691_pos	N-p-Coumaroylputrescine	-	C13H18N2O2	Cinnamic acids and derivatives
Com_718_pos	5-O-Caffeoylshikimic acid	"180981-12-8"	C16H16O8	Cinnamic acids and derivatives
Com_27_neg	p-Coumaric acid 4-O-hexoside	-	-	Cinnamic acids and derivatives
Com_43_neg	trans-2,3,4-Trimethoxycinnamic Acid	"33130-03-9"	C12H14O5	Cinnamic acids and derivatives
Com_95_neg	O-p-coumaroyl-O-salicyloyl quinic acid	-	C23H22O10	Cinnamic acids and derivatives
Com_513_pos	N-hexosyl-p-coumaroyl putrescine	-	-	Cinnamic acids and derivatives
Com_583_pos	N-Caffeoyl agmatine	-	-	Cinnamic acids and derivatives
Com_591_pos	5-O-p-Coumaroyl shikimic acid	-	C16H16O7	Cinnamic acids and derivatives
Com_133_neg	Succinic acid	"110-15-6"	C4H6O4	Tca Cycle
Com_188_neg	Citric acid	"77-92-9"	C6H8O7	Tca Cycle
Com_189_neg	cis-Aconitic acid	"585-84-2"	C6H6O6	Tca Cycle
Com_342_neg	Fumaric Acid	"110-17-8"	C4H4O4	Tca Cycle
Com_346_neg	alpha-Ketoglutaric acid	"328-50-7"	C5H6O5	Tca Cycle
Com_410_neg	L(-)-Malic acid	"636-61-3"	C4H6O5	Tca Cycle
Com_534_pos	Tropinone	"532-24-1"	C8H13NO	Alkaloids and derivatives
Com_562_pos	Trigonelline	"535-83-1"	C7H7NO2	Alkaloids and derivatives
Com_876_pos	Reserpine	"50-55-5"	C33H40N2O9	Alkaloids and derivatives
Com_902_pos	lupinine	"486-70-4"	C10H19NO	Alkaloids and derivatives
Com_452_pos	Leonurine	"24697-74-3"	C14H21N3O5	Alkaloids and derivatives
Com_773_pos	(+)-Tetrandrine	"518-34-3"	C38H42N2O6	Alkaloids and derivatives
Com_731_pos	Hydroxytomatidine	-	C27H45NO3	Alkaloids and derivatives
Com_170_neg	Isoguanosine	"1818-71-9"	C10H13N5O5	Alkaloids and derivatives
Com_442_pos	Chinese bittersweet alkaloid II	-	C18H33N3O3	Alkaloids and derivatives
Com_491_pos	Betaine	"107-43-7"	C5H11NO2	Alkaloids and derivatives
Com_696_pos	Cocamidopropyl betaine	"86438-79-1"	C19H38N2O3	Alkaloids and derivatives
Com_162_neg	Ligustrazine	"1124-11-4"	C8H12N2	Alkaloids and derivatives
Com_697_pos	Gramine	"87-52-5"	C11H14N2	Alkaloids and derivatives
Com_738_pos	beta-Nicotyrine	"487-19-4"	C10H10N2	Alkaloids and derivatives
Com_878_pos	vasicine	"6159-55-3"	C11H12N2O	Alkaloids and derivatives
Com_134_neg	Ribitol	"488-81-3"	C5H12O5	Sugar Alcohols
Com_185_neg	L-Arabinitol	"7643-75-6"	C5H12O5	Sugar Alcohols
Com_654_pos	Maltotriitol	"32860-62-1"	C18H34O16	Sugar Alcohols
Com_808_pos	DL-threitol	"6968-16-7"	C4H10O4	Sugar alcohols
Com_816_pos	D-Arabitol	"488-82-4"	C5H12O5	Sugar Alcohols
Com_820_pos	D-Sorbitol	"50-70-4"	C6H14O6	Sugar Alcohols
Com_374_neg	Salidroside	"10338-51-9"	C14H20O7	Glycosides
Com_588_pos	Picramnioside F	-	C33H34O15	Glycosides
Com_897_pos	(-)-Norepinephrine N-hexoside	-	C14H21NO8	Glycosides
Com_12_neg	Trehalose 6-phosphate	"4484-88-2"	C12H23O14P	Carbohydrates And Its Derivatives
Com_89_neg	Kinsenoside	"151870-74-5"	C10H16O8	Carbohydrates And Its Derivatives
Com_187_neg	Lactobionic acid	"96-82-2"	C12H22O12	Carbohydrates And Its Derivatives
Com_217_neg	Lobetyolin	"136085-37-5"	C20H28O8	Carbohydrates And Its Derivatives
Com_830_pos	2-Deoxy-D-galactose	"1949-89-9"	C6H12O5	Carbohydrates And Its Derivatives
Com_391_neg	6-Phosphogluconic acid	"921-62-0"	C6H13O10P	Carbohydrates And Its Derivatives
Com_463_pos	Isomaltose	"499-40-1"	C12H22O11	Carbohydrates And Its Derivatives
Com_125_neg	D-Glucuronic acid	"6556-12-3"	C6H10O7	Carbohydrates And Its Derivatives
Com_771_pos	5-Aminolevulinic acid	"106-60-5"	C5H9NO3	Carbohydrates And Its Derivatives
Com_1_neg	D-(+)-Cellobiose	"528-50-7"	C12H22O11	Carbohydrates And Its Derivatives
Com_11_neg	1,6-Anhydro-beta-D-Glucopyranose	"498-07-7"	C6H10O5	Carbohydrates And Its Derivatives
Com_14_neg	6-Sialyllactose	"35890-39-2"	C23H39NO19	Carbohydrates And Its Derivatives
Com_35_neg	Sucralose	"56038-13-2"	C12H19Cl3O8	Carbohydrates And Its Derivatives
Com_54_neg	Mannitol	"69-65-8"	C6H14O6	Carbohydrates And Its Derivatives
Com_63_neg	Maltotetraose	"34612-38-9"	C24H42O21	Carbohydrates And Its Derivatives
Com_96_neg	Melibiose	"585-99-9"	C12H22O11	Carbohydrates And Its Derivatives
Com_103_neg	Parishin B	"174972-79-3"	C32H40O19	Carbohydrates And Its Derivatives
Com_131_neg	Ribose 1-phosphate	"14075-00-4"	C5H11O8P	Carbohydrates And Its Derivatives
Com_132_neg	s7p	"2646-35-7"	C7H13BaO10P	Carbohydrates And Its Derivatives
Com_152_neg	L-Sorbose	"87-79-6"	C6H12O6	Carbohydrates And Its Derivatives
Com_172_neg	alpha,alpha-Trehalose	"99-20-7"	C12H22O11	Carbohydrates And Its Derivatives
Com_180_neg	D-Mannose 6-phosphate	"723729-16-6"	C6H13O9P	Carbohydrates And Its Derivatives
Com_183_neg	Lactose	"63-42-3"	C12H22O11	Carbohydrates And Its Derivatives
Com_184_neg	alpha-D-Glucose	"492-62-6"	C6H12O6	Carbohydrates And Its Derivatives
Com_200_neg	D-Glucopyranose	"28905-12-6"	C6H12O6	Carbohydrates And Its Derivatives
Com_202_neg	D-Glucarate	"87-73-0"	C6H10O8	Carbohydrates And Its Derivatives
Com_203_neg	D-Gluconic acid	"526-95-4"	C6H12O7	Carbohydrates And Its Derivatives
Com_206_neg	Dihydroxyacetone phosphate	"57-04-5"	C3H7O6P	Carbohydrates And Its Derivatives
Com_218_neg	Cellotriose	"33404-34-1"	C18H32O16	Carbohydrates And Its Derivatives
Com_227_neg	Raffinose	"512-69-6"	C18H32O16	Carbohydrates And Its Derivatives
Com_230_neg	D-Glucose	"50-99-7"	C6H12O6	Carbohydrates And Its Derivatives
Com_237_neg	Maltotriose	"1109-28-0"	C18H32O16	Carbohydrates And Its Derivatives
Com_239_neg	beta-L-Arabinose	"5328-37-0"	C5H10O5	Carbohydrates And Its Derivatives
Com_245_neg	Nystose	"13133-07-8"	C24H42O21	Carbohydrates And Its Derivatives
Com_250_neg	D-Galactose	"59-23-4"	C6H12O6	Carbohydrates And Its Derivatives
Com_251_neg	Coniferin	"531-29-3"	C16H22O8	Carbohydrates And Its Derivatives
Com_253_neg	D-Ribose	"50-69-1"	C5H10O5	Carbohydrates And Its Derivatives
Com_258_neg	D-Xylose	"58-86-6"	C5H10O5	Carbohydrates And Its Derivatives
Com_261_neg	Stachyose	"470-55-3"	C24H42O21	Carbohydrates And Its Derivatives
Com_266_neg	D-Galacturonic acid	"685-73-4"	C6H10O7	Carbohydrates And Its Derivatives
Com_276_neg	D-Glucose 6-phosphate	"56-73-5"	C6H13O9P	Carbohydrates And Its Derivatives
Com_277_neg	L-(+)-Rhamnose Monohydrate	"10030-85-0"	C6H14O6	Carbohydrates And Its Derivatives
Com_282_neg	D-Tagatose	"87-81-0"	C6H12O6	Carbohydrates And Its Derivatives
Com_312_neg	D-Xylulose	"551-84-8"	C5H10O5	Carbohydrates And Its Derivatives
Com_316_neg	L-Fucose	"2438-80-4"	C6H12O5	Carbohydrates And Its Derivatives
Com_328_neg	beta-D-Lactose	"5965-66-2"	C12H22O11	Carbohydrates And Its Derivatives
Com_360_neg	Gluconolactone	"90-80-2"	C6H10O6	Carbohydrates And Its Derivatives
Com_367_neg	L-Rhamnose	"73-34-7"	C6H12O5	Carbohydrates And Its Derivatives
Com_370_neg	L(+)-Arabinose	"87-72-9"	C5H10O5	Carbohydrates And Its Derivatives
Com_398_neg	Fructose	"57-48-7"	C6H12O6	Carbohydrates And Its Derivatives
Com_400_neg	Galactinol	-	C12H22O11	Carbohydrates And Its Derivatives
Com_401_neg	Ribulose-5-phosphate	-	C5H11O8P	Carbohydrates And Its Derivatives
Com_402_neg	Sucrose	"57-50-1"	C12H22O11	Carbohydrates And Its Derivatives
Com_418_neg	Maltose	"69-79-4"	C12H22O11	Carbohydrates And Its Derivatives
Com_428_neg	Dulcitol	"608-66-2"	C6H14O6	Carbohydrates And Its Derivatives
Com_477_pos	Melezitose	"597-12-6"	C18H32O16	Carbohydrates And Its Derivatives
Com_561_pos	Glucosamine sulfate	"29031-19-4"	C6H15NO9S	Carbohydrates And Its Derivatives
Com_582_pos	DIMBOA glucoside	"18607-79-9"	C15H19NO10	Carbohydrates And Its Derivatives
Com_665_pos	pteroside A	"35910-15-7"	C21H30O8	Carbohydrates And Its Derivatives
Com_684_pos	6-Deoxy-D-glucose	"7658-08-4"	C6H12O5	Carbohydrates And Its Derivatives
Com_710_pos	Gentiobiose	"554-91-6"	C12H22O11	Carbohydrates And Its Derivatives
Com_713_pos	Glucosamine	"3416-24-8"	C6H13NO5	Carbohydrates And Its Derivatives
Com_759_pos	D-Threose	-	C4H8O4	Carbohydrates And Its Derivatives
Com_840_pos	Nicotinate ribonucleoside	"17720-18-2"	C11H13NO6	Carbohydrates And Its Derivatives
Com_736_pos	Sedoheptulose Anhydride	"469-90-9"	C7H12O6	Carbohydrates And Its Derivatives
Com_21_neg	N-Acetylglucosamine 1-phosphate	"6866-69-9"	C8H16NO9P	Carbohydrates And Its Derivatives
Com_145_neg	D-Fructose 6-Phosphate	"643-13-0"	C6H13O9P	Carbohydrates And Its Derivatives
Com_157_neg	alpha-D-Galactose 1-phosphate	"2255-14-3"	C6H13O9P	Carbohydrates And Its Derivatives
Com_194_neg	N-Acetyl-D-glucosamine 6-phosphate	-	C8H16NO9P	Carbohydrates And Its Derivatives
Com_211_neg	D-Fructose-1,6-biphosphate	"38099-82-0"	C6H14O12P2	Carbohydrates And Its Derivatives
Com_252_neg	D(+)-Melezitose O-rhamnoside	-	C24H42O20	Carbohydrates And Its Derivatives
Com_274_neg	Dl-Glyceraldehyde 3-phosphate	"591-59-3"	C3H7O6P	Carbohydrates And Its Derivatives
Com_335_neg	D-Ribulose 1,5-bisphosphate	"14689-84-0"	C5H12O11P2	Carbohydrates And Its Derivatives
Com_386_neg	D-Erythrose 4-phosphate	"585-18-2"	C4H9O7P	Carbohydrates And Its Derivatives
Com_406_neg	D-Glucose 1-phosphate	-	C6H13O9P	Carbohydrates And Its Derivatives
Com_599_pos	Nicotinic acid-hexoside	-	-	Carbohydrates And Its Derivatives
Com_179_neg	D-3-Phosphoglyceric acid	"80731-10-8"	C3H5H2O7P	Sugar Acids And Its Derivatives
Com_9_neg	L-Gulono-1,4-lactone	"1128-23-0"	C6H10O6	Sugar Acids And Its Derivatives
Com_387_neg	D-Fructose 1,6-bisphosphate	"488-69-7"	C6H14O12P2	Sugar Acids And Its Derivatives
Com_740_pos	Oryzalexin E	"150943-96-7"	C20H32O2	Terpenoids
Com_42_neg	Ajugol	"52949-83-4"	C15H24O9	Terpenoids
Com_44_neg	Echinocystic acid	"510-30-5"	C30H48O4	Terpenoids
Com_59_neg	Ursolic Acid	"77-52-1"	C30H48O3	Terpenoids
Com_60_neg	Loganic acid	"22255-40-9"	C16H24O10	Terpenoids
Com_70_neg	(-)-3-Carene	"13466-78-9"	C10H16	Terpenoids
Com_104_neg	Madecassic acid	"18449-41-7"	C6H12O5	Terpenoids
Com_109_neg	(-)-alpha-Pinene	"7785-26-4"	C10H16	Terpenoids
Com_163_neg	23-Hydroxybetulinic acid	"85999-40-2"	C30H48O4	Terpenoids
Com_166_neg	Crocetin	"27876-94-4"	C20H24O4	Terpenoids
Com_243_neg	Maslinic acid	"4373-41-5"	C30H48O4	Terpenoids
Com_278_neg	Asiatic Acid	"464-92-6"	C30H48O5	Terpenoids
Com_309_neg	Ginsenoside C-K	"39262-14-1"	C36H62O8	Terpenoids
Com_344_neg	Cinene	"138-86-3"	C10H16	Terpenoids
Com_373_neg	Geniposidic acid	"27741-01-1"	C16H22O10	Terpenoids
Com_377_neg	Harpagide	"6926-08-5"	C15H24O10	Terpenoids
Com_417_neg	Cedrol	"77-53-2"	C15H26O	Terpenoids
Com_423_neg	Nerolidol	"7212-44-4"	C15H26O	Terpenoids
Com_533_pos	Longifolene	"475-20-7"	C15H24	Terpenoids
Com_685_pos	trans-beta-Ionone	"79-77-6"	C13H20O	Terpenoids
Com_686_pos	Geranylgeraniol	"24034-73-9"	C20H34O	Terpenoids
Com_687_pos	alpha-Ionone	"127-41-3"	C13H20O	Terpenoids
Com_761_pos	B Eupalinolide	"877822-40-7"	C24H30O9	Terpenoids
Com_762_pos	(-)-Borneol	"464-45-9"	C10H18O	Terpenoids
Com_785_pos	Costunolide	"553-21-9"	C15H20O2	Terpenoids
Com_803_pos	(-)-trans-Carveol	"2102-58-1"	C10H16O	Terpenoids
Com_851_pos	Nerol	"106-25-2"	C10H18O	Terpenoids
Com_175_neg	Betulinic acid	"472-15-1"	C30H48O3	Terpenoids
Com_173_neg	Sesamoside	"117479-87-5"	C17H24O12	Terpenoids
Com_369_neg	Rehmannioside A	"81720-07-2"	C21H32O15	Terpene
Com_581_pos	Diosgenin	"512-04-9"	C27H42O3	Terpene
Com_493_pos	4aR-(4aalpha,6beta,8aalpha)]-4a,5,6,7,8,8a-Hexahydro-4,8a-dimethyl-6-(1-methylethenyl)-2(1H)-naphthalenone	-	C15H22O	Terpene
Com_760_pos	Apo-13-zeaxanthinone	-	C18H26O2	Ketones
Com_789_pos	p-Mulegone	"89-80-5"	C10H18O	Ketones
Com_299_neg	4'-Hydroxyacetophenone	"99-93-4"	C8H8O2	Ketones
Com_421_neg	4'-Hydroxypropiophenone	"70-70-2"	C9H10O2	Ketones
Com_703_pos	Paeonol	"552-41-0"	C9H10O3	Ketones
Com_259_neg	Menadione	"130-37-0"	C11H10O5S	Vitamins
Com_745_pos	Vitamin D2	"50-14-6"	C28H44O	Vitamins
Com_383_neg	Pantetheine	"496-65-1"	C11H22N2O4S	Vitamins
Com_733_pos	VitaMin U	"3493-12-7"	C6H14ClNO2S	Vitamins
Com_320_neg	Vitamin C	"50-81-7"	C6H8O6	Vitamins
Com_363_neg	Pyridoxine 5'-phosphate	"447-05-2"	C8H12NO6P	Vitamins
Com_449_pos	Vitamin B2	"83-88-5"	C17H20N4O6	Vitamins
Com_495_pos	Biotin	"58-85-5"	C10H16N2O3S	Vitamins
Com_589_pos	Pyridoxine	"65-23-6"	C8H11NO3	Vitamins
Com_645_pos	Nicotinamide	"98-92-0"	C6H6N2O	Vitamins
Com_647_pos	Nicotinic Acid	"59-67-6"	C6H5NO2	Vitamins
Com_712_pos	Orotic acid	"65-86-1"	C5H4N2O4	Vitamins
Com_735_pos	Thiamine	"70-16-6"	C12H17N4OS+	Vitamins
Com_814_pos	Isonicotinic acid	"55-22-1"	C6H5NO2	Vitamins
Com_549_pos	4-Pyridoxic acid O-hexoside	-	-	Vitamins
Com_780_pos	Pyridoxine di-O-hexoside	-	-	Vitamins
Com_843_pos	All-trans-13,14-dihydroretinol	"115797-14-3"	C20H30O	Vitamins
Com_326_neg	gamma,gamma-Dimethylallyl pyrophosphate	"358-72-5"	C5H12O7P2	Prenol lipids
Com_3_neg	Bergaptol	"486-60-2"	C11H6O4	Coumarins and derivatives
Com_83_neg	Angelol B	"83156-04-1"	C20H24O7	Coumarins and derivatives
Com_86_neg	5,7-Dihydroxy-4-methylcoumarin	"2107-76-8"	C10H8O4	Coumarins and derivatives
Com_165_neg	Esculin	"531-75-9"	C15H16O9	Coumarins and derivatives
Com_453_pos	Isopsoralen	"523-50-2"	C11H6O3	Coumarins and derivatives
Com_514_pos	N-p-Coumaroyl spermidine	-	C16H25N3O2	Coumarins and derivatives
Com_628_pos	Phellodenol H	-	C17H20O9	Coumarins and derivatives
Com_850_pos	Scopoletin	"92-61-5"	C10H8O4	Coumarins and derivatives
Com_873_pos	Imperatorin	"482-44-0"	C16H14O4	Coumarins and derivatives
Com_879_pos	Skimmin	"93-39-0"	C15H16O8	Coumarins and derivatives
Com_221_neg	N-p-Coumaroyl hydroxydehydroagmatine	-	-	Coumarins and derivatives
Com_503_pos	6,7-Dimethoxy-4-Methylcoumarin	"4281-40-7"	C12H12O4	Coumarins and derivatives
Com_629_pos	Phellodenol H O-hexoside	-	-	Coumarins and derivatives
Com_874_pos	Sophoricoside	"152-95-4"	C21H20O10	Isoflavonoids
Com_304_neg	Glycitin	"40246-10-4"	C22H22O10	Isoflavonoids
Com_425_neg	Isomucronulatol-7-O-glucoside	"94367-43-8"	C23H28O10	Isoflavonoids
Com_626_pos	Ononin	"486-62-4"	C22H22O9	Isoflavonoids
Com_770_pos	Irisolidone 7-O-beta-d-glucoside	"6009-88-7"	C23H24O11	Isoflavonoids
Com_784_pos	Rotenone	"83-79-4"	C23H22O6	Isoflavonoids
Com_757_pos	Isoquinoline	"119-65-3"	C9H7N	Isoquinolines and derivatives
Com_269_neg	3-Indoleacrylic acid	"1204-06-4"	C11H9NO2	Indoles and derivatives
Com_114_neg	Indole-2-carboxylic acid	"1477-50-5"	C9H7NO2	Indoles and derivatives
Com_182_neg	Methyl indole-3-acetate	"1912-33-0"	C11H11NO2	Indoles and derivatives
Com_294_neg	Indole-5-carboxylic acid	"1670-81-1"	C9H7NO2	Indoles and derivatives
Com_508_pos	8-Chlro-1-tetrahydronorharmanone	"5565-76-4"	C11H9ClN2O	Indoles and derivatives
Com_525_pos	Dl-Indole-3-lactic acid	"832-97-3"	C11H11NO3	Indoles and derivatives
Com_655_pos	Lycoperodine	"42438-90-4"	C12H12N2O2	Indoles and derivatives
Com_670_pos	L-5-Hydroxytryptophan	"4350-09-8"	C11H12N2O3	Indoles and derivatives
Com_682_pos	Indole-3-acetamide	"879-37-8"	C10H10N2O	Indoles and derivatives
Com_683_pos	Indole-3-Carboxaldehyde	"487-89-8"	C9H7NO	Indoles and derivatives
Com_758_pos	5-methoxyindole-3-carbaldehyde	"10601-19-1"	C10H9NO2	Indoles and derivatives
Com_772_pos	3alpha-Dihydrocadambine	"54483-84-0"	C27H34N2O10	Indoles and derivatives
Com_811_pos	5-Hydroxyindole-3-acetic acid	"54-16-0"	C10H9NO3	Indoles and derivatives
Com_909_pos	5-Methoxyindoleacetic acid	"3471-31-6"	C11H11NO3	Indoles and derivatives
Com_910_pos	Indole	"120-72-9"	C8H7N	Indoles and derivatives
Com_777_pos	Phosphoric Acid	"7664-38-2"	H3O4P	Organic Acid And Its Derivatives
Com_113_neg	Octanedioic acid	"505-48-6"	C8H14O4	Organic Acid And Its Derivatives
Com_118_neg	Adipic acid	"124-04-9"	C6H10O4	Organic Acid And Its Derivatives
Com_235_neg	1,11-Undecanedicarboxylic acid	"505-52-2"	C13H24O4	Organic Acid And Its Derivatives
Com_323_neg	4-Methylvaleric Acid	"646-07-1"	C6H12O2	Organic Acid And Its Derivatives
Com_352_neg	Citramalate	"2306-22-1"	C5H8O5	Organic Acid And Its Derivatives
Com_426_neg	Sebacic acid	"111-20-6"	C10H18O4	Organic Acid And Its Derivatives
Com_446_pos	R-Aminobutyrate	"3775-73-3"	C4H9NO2	Organic Acid And Its Derivatives
Com_510_pos	Azelaic acid	"123-99-9"	C9H16O4	Organic Acid And Its Derivatives
Com_708_pos	alpha-Keto-gamma-(methylthio)butyric acid	"583-92-6"	C5H8O3S	Organic Acid And Its Derivatives
Com_25_neg	Hydroxycitric acid	"6205-14-7"	C6H8O8	Organic Acid And Its Derivatives
Com_48_neg	Ureidoisobutyric acid	"2905-86-4"	C5H10N2O3	Organic Acid And Its Derivatives
Com_76_neg	3-Hydroxybutyrate	"300-85-6"	C4H8O3	Organic Acid And Its Derivatives
Com_92_neg	Isocitrate	"320-77-4"	C6H8O7	Organic Acid And Its Derivatives
Com_119_neg	2-Oxoadipic acid	"3184-35-8"	C6H8O5	Organic Acid And Its Derivatives
Com_127_neg	L-Lactic acid	"79-33-4"	C3H6O3	Organic Acid And Its Derivatives
Com_136_neg	Malonic acid	"141-82-2"	C3H4O4	Organic Acid And Its Derivatives
Com_141_neg	cis-4-Hydroxy-D-proline	"2584-71-6"	C5H9NO3	Organic Acid And Its Derivatives
Com_154_neg	O-Phosphorylethanolamine	"1071-23-4"	C2H8NO4P	Organic Acid And Its Derivatives
Com_169_neg	5-hydroxyhexanoic acid	"185956-02-9"	C6H12O3	Organic Acid And Its Derivatives
Com_176_neg	Methylmalonate	"516-05-2"	C4H6O4	Organic Acid And Its Derivatives
Com_192_neg	N-Oleoyl Glycine	"2601-90-3"	C20H37NO3	Organic Acid And Its Derivatives
Com_207_neg	D-Lactic acid	"10326-41-7"	C3H6O3	Organic Acid And Its Derivatives
Com_220_neg	Diethyl phosphate	"598-02-7"	C4H11O4P	Organic Acid And Its Derivatives
Com_238_neg	Glycolic acid	"79-14-1"	C2H4O3	Organic Acid And Its Derivatives
Com_273_neg	D-threo-Isocitric acid	"6061-97-8"	C6H8O7	Organic Acid And Its Derivatives
Com_281_neg	Succinic anhydride	"108-30-5"	C4H4O3	Organic Acid And Its Derivatives
Com_285_neg	Chicoric acid	"70831-56-0"	C22H18O12	Organic Acid And Its Derivatives
Com_303_neg	2-Aminoethanesulfonic acid	"107-35-7"	C2H7NO3S	Organic Acid And Its Derivatives
Com_311_neg	Guanidinoethyl Sulfonate	"543-18-0"	C3H9N3O3S	Organic Acid And Its Derivatives
Com_313_neg	Oxalacetic acid	"328-42-7"	C4H4O5	Organic Acid And Its Derivatives
Com_325_neg	4-Hydroxy-2-Oxoglutaric Acid	"1187-99-1"	C5H6O6	Organic Acid And Its Derivatives
Com_329_neg	beta-Hydroxyisobutyrate	"2068-83-9"	C4H8O3	Organic Acid And Its Derivatives
Com_339_neg	L-Cysteinesulfinic acid	"1115-65-7"	C3H7NO4S	Organic Acid And Its Derivatives
Com_340_neg	Glutaric Acid	"110-94-1"	C5H8O4	Organic Acid And Its Derivatives
Com_347_neg	3-Methyl-2-Oxobutanoic Acid	"759-05-7"	C5H8O3	Organic Acid And Its Derivatives
Com_389_neg	Lactic acid	"50-21-5"	C3H6O3	Organic Acid And Its Derivatives
Com_407_neg	Phosphoenolpyruvic acid	-	C3H5O6P	Organic Acid And Its Derivatives
Com_413_neg	3-Hydroxypropanoic acid	"503-66-2"	C3H6O3	Organic Acid And Its Derivatives
Com_441_pos	Maleic acid	"110-16-7"	C4H4O4	Organic Acid And Its Derivatives
Com_596_pos	Sodium Houttuyfonate	"1847-58-1"	C14H27NaO5S	Organic Acid And Its Derivatives
Com_622_pos	2-Aminoethylphosphonate	"2041-14-7"	C2H8NO3P	Organic Acid And Its Derivatives
Com_648_pos	D-2-Aminobutyric acid	"2623-91-8"	C4H9NO2	Organic Acid And Its Derivatives
Com_657_pos	2,6-Diaminooimelic Acid	"583-93-7"	C7H14N2O4	Organic Acid And Its Derivatives
Com_660_pos	Urea	"57-13-6"	CH4N2O	Organic Acid And Its Derivatives
Com_775_pos	Palmitoylethanolamide	"544-31-0"	C18H37NO2	Organic Acid And Its Derivatives
Com_845_pos	trans-Aconitic acid	"4023-65-8"	C6H6O6	Organic Acid And Its Derivatives
Com_115_neg	Tartaric acid	"87-69-4"	C4H6O6	Organic Acid And Its Derivatives
Com_341_neg	3-Dehydroshikimic acid	"2922-42-1"	C7H8O5	Organic Acid And Its Derivatives
Com_382_neg	D-Xylonic acid	"526-91-0"	C5H10O6	Organic Acid And Its Derivatives
Com_181_neg	2–furanoic acid	"88-14-2"	C5H4O3	Organic Acid And Its Derivatives
Com_397_neg	D-Galactonic acid	"13382-27-9"	C6H12O7	Organic Acid And Its Derivatives
Com_661_pos	Coumalic acid	"500-05-0"	C6H4O4	Organic Acid And Its Derivatives
Com_815_pos	trans-3-Indoleacrylic acid	"29953-71-7"	C11H9NO2	Organic Acid And Its Derivatives
Com_898_pos	1,3-Dimethyluric Acid	"944-73-0"	C7H8N4O3	Organic Acid And Its Derivatives
Com_16_neg	alpha-Benzylsuccinic acid	"884-33-3"	C11H12O4	Organic Acid And Its Derivatives
Com_214_neg	3-Hydroxy-3-methyl butyric acid	"625-08-1"	C5H10O3	Organic Acid And Its Derivatives
Com_225_neg	3,4,5-Trimethoxycinnamic acid	"90-50-6"	C12H14O5	Organic Acid And Its Derivatives
Com_336_neg	D-Ribose 5-phophate	"207671-46-3"	C5H11O8P	Organic Acid And Its Derivatives
Com_652_pos	N-(2-Hydroxyethyl)iminodiacetic acid	"93-62-9"	C6H11NO5	Organic Acid And Its Derivatives
Com_690_pos	Sinapoyl quinic acid	-	-	Organic Acid And Its Derivatives
Com_855_pos	D-Myo-inositol 4-monophosohate	"46495-39-0"	C6H13O9P	Organic Acid And Its Derivatives
Com_34_neg	Allantoin	"97-59-6"	C4H6N4O3	Organoheterocyclic compounds
Com_68_neg	Olaquindox	"23696-28-8"	C12H13N3O4	Organoheterocyclic compounds
Com_87_neg	4-Hydroxyquinazoline	"491-36-1"	C8H6N2O	Organoheterocyclic compounds
Com_440_pos	Phthalic anhydride	"85-44-9"	C8H4O3	Organoheterocyclic compounds
Com_488_pos	2-Pyrrolidinone	"616-45-5"	C4H7NO	Organoheterocyclic compounds
Com_490_pos	Lipoamide	"940-69-2"	C8H15NOS2	Organoheterocyclic compounds
Com_520_pos	Deoxynojirimycin	"19130-96-2"	C6H13NO4	Organoheterocyclic compounds
Com_576_pos	10-Formyl-THF	"2800-34-2"	C20H23N7O7	Organoheterocyclic compounds
Com_586_pos	Butylphthalide	"6066-49-5"	C12H14O2	Organoheterocyclic compounds
Com_590_pos	4-Methyl-5-thiazoleethanol	"137-00-8"	C6H9NOS	Organoheterocyclic compounds
Com_614_pos	Biliverdin	"114-25-0"	C33H34N4O6	Organoheterocyclic compounds
Com_668_pos	Agarotetrol	"69809-22-9"	C17H18O6	Organoheterocyclic compounds
Com_742_pos	Scopine	"498-45-3"	C8H13NO2	Organoheterocyclic compounds
Com_755_pos	Imidazole-4-acetate	"645-65-8"	C5H6N2O2	Organoheterocyclic compounds
Com_861_pos	Rhodomyrtone	-	C26H34O6	Organoheterocyclic compounds
Com_110_neg	Methyl furan-2-carboxylate	"611-13-2"	C6H6O3	Organoheterocyclic compounds
Com_531_pos	Bis(2-methyl-3-furyl)disulphide	"28588-75-2"	C10H10O2S2	Organoheterocyclic compounds
Com_49_neg	Procyanidin B2	"29106-49-8"	C30H26O12	Anthocyanins
Com_195_neg	Procyanidin B3	"23567-23-9"	C30H26O12	Anthocyanins
Com_38_neg	Polyphyllin Vii	"68124-04-9"	C51H84O22	Saponin
Com_704_pos	Polyphyllin VI	"55916-51-3"	C39H62O13	Saponin
Com_8_neg	3-Methyladipic acid	"3058-01-3"	C7H12O4	Fatty Acyls
Com_13_neg	9(S)-HOTrE	"89886-42-0"	C18H30O3	Fatty Acyls
Com_29_neg	Palmitaldehyde	"629-80-1"	C16H32O	Fatty Acyls
Com_39_neg	Trans,Trans-Muconic Acid	"3588-17-8"	C6H6O4	Fatty Acyls
Com_61_neg	ethylmalonate	"601-75-2"	C5H8O4	Fatty Acyls
Com_74_neg	trans-9-Octadecenoic acid	"112-79-8"	C18H34O2	Fatty Acyls
Com_147_neg	Citraconic acid	"498-23-7"	C5H6O4	Fatty Acyls
Com_161_neg	13(S)-HOTrE	"87984-82-5"	C18H30O3	Fatty Acyls
Com_215_neg	Methyl myristate	"124-10-7"	C15H30O2	Fatty Acyls
Com_236_neg	Cistanoside F	"97411-47-7"	C21H28O13	Fatty Acyls
Com_254_neg	2-Hydroxy-2-methylbutanoic acid	"3739-30-8"	C5H10O3	Fatty Acyls
Com_275_neg	9-KODE	"54232-59-6"	C18H30O3	Fatty Acyls
Com_283_neg	Manninotriose	"13382-86-0"	C18H32O16	Fatty Acyls
Com_292_neg	Methylenesuccinic acid	"97-65-4"	C5H6O4	Fatty Acyls
Com_355_neg	13-HPODE	"33964-75-9"	C18H32O4	Fatty Acyls
Com_357_neg	Lauric Acid	"143-07-7"	C12H24O2	Fatty Acyls
Com_361_neg	DL-Panthenol	"16485-10-2"	C9H19NO4	Fatty Acyls
Com_395_neg	Erucic acid	"112-86-7"	C22H42O2	Fatty Acyls
Com_436_pos	Tianshic acid	-	C18H37NO5	Fatty Acyls
Com_466_pos	Citronellyl acetate	"150-84-5"	C12H22O2	Fatty Acyls
Com_489_pos	2-Ethylbutyric Acid	"88-09-5"	C6H12O2	Fatty Acyls
Com_580_pos	16-Hydroxy-hexadecanoic acid	"871333-53-8"	C32H62O5	Fatty Acyls
Com_627_pos	Palmitoleic Acid	"373-49-9"	C16H30O2	Fatty Acyls
Com_630_pos	Punicic acid	"544-72-9"	C18H30O2	Fatty Acyls
Com_662_pos	Octadecadien-6-ynoic acid	-	C18H28O2	Fatty Acyls
Com_680_pos	1-Monopalmitin	"19670-51-0"	C19H38O4	Fatty Acyls
Com_689_pos	Sorbic acid	"110-44-1"	C6H8O2	Fatty Acyls
Com_695_pos	Octadeca-11E,13E,15Z-trienoic acid	"25575-00-2"	C18H30O2	Fatty Acyls
Com_726_pos	6-Aminocaproic acid	"60-32-2"	C6H13NO2	Fatty Acyls
Com_743_pos	Linoleic acid	"60-33-3"	C18H32O2	Fatty Acyls
Com_765_pos	Methyl linolenate	"301-00-8"	C19H32O2	Fatty Acyls
Com_766_pos	Methyl linoleate	"112-63-0"	C19H34O2	Fatty Acyls
Com_818_pos	Docosanoic acid	"112-85-6"	C22H44O2	Fatty Acyls
Com_837_pos	Oleamide	"301-02-0"	C18H35NO	Fatty Acyls
Com_860_pos	Roseoside	"54835-70-0"	C19H30O8	Fatty Acyls
Com_869_pos	2-Methoxyhexadecanoate	"112-39-0"	C17H34O2	Fatty Acyls
Com_884_pos	Alpha-Linolenic acid	"463-40-1"	C18H30O2	Fatty Acyls
Com_900_pos	Maltitol	"585-88-6"	C12H24O11	Fatty Acyls
Com_867_pos	Methyl arachidonate	"2566-89-4"	C21H34O2	Fatty Acyls
Com_870_pos	Methyl heptadecanoate	"1731-92-6"	C18H36O2	Fatty Acyls
Com_764_pos	Diethyl glutarate	"818-38-2"	C9H16O4	Fatty Acyls
Com_624_pos	2-Amino-1,3,4-tetradecanetriol	-	C14H31NO3	Fatty Acyls
Com_105_neg	13-HpOTrE(r)	"121107-97-9"	C18H30O4	Fatty Acyls
Com_242_neg	9,10-EODE	-	C18H32O3	Fatty Acyls
Com_354_neg	12,13-EODE	-	C18H32O3	Fatty Acyls
Com_356_neg	9(S)-HpOTrE	"111004-08-1"	C18H30O4	Fatty Acyls
Com_578_pos	14,15-Dehydrocrepenynic acid	"4154-44-3"	C18H28O2	Fatty Acyls
Com_139_neg	Jasmonic acid	"3572-66-5"	C12H18O3	Phytohormones
Com_257_neg	GA7-1	-	-	Phytohormones
Com_343_neg	Abscisic Acid	"21293-29-8"	C15H20O4	Phytohormones
Com_880_pos	1-Aminocyclopropanecarboxylic acid	"22059-21-8"	C4H7NO2	Phytohormones
Com_631_pos	trans-zeatin N-glucoside	-	C16H23N5O6	Phytohormones
Com_524_pos	Dihydrozeatin	"23599-75-9"	C10H15N5O	Phytohormones
Com_824_pos	IBA	"133-32-4"	C12H13NO2	Phytohormones
Com_223_neg	Salicylic acid O-glucoside	"10366-91-3"	C13H16O8	Phytohormones
Com_658_pos	iP9G	"83087-94-9"	C16H23N5O5	Phytohormones
Com_663_pos	iP7G	-	-	Phytohormones

## Sheet: Table S2
Table S2 Summary of DAMs in all combinations of developmental stage comparisons.
Combinations	Total DAMs	Upregulated DAMs	Downregulated DAMs
Zhongshi5_S1.vs.Jiro_S1	183	151	32
Zhongshi5_S1.vs.Yohou_S1	174	109	65
Zhongshi5_S2.vs.Zhongshi5_S1	247	50	197
Zhongshi5_S2.vs.Jiro_S2	175	100	75
Zhongshi5_S2.vs.Yohou_S2	185	133	52
Zhongshi5_S3.vs.Zhongshi5_S2	182	94	88
Zhongshi5_S3.vs.Jiro_S3	175	88	87
Zhongshi5_S3.vs.Yohou_S3	195	75	120
Zhongshi5_S4.vs.Zhongshi5_S3	235	201	34
Zhongshi5_S4.vs.Jiro_S4	237	211	26
Zhongshi5_S4.vs.Yohou_S4	261	245	16
Huojing_S1.vs.Jiro_S1	189	149	40
Huojing_S1.vs.Yohou_S1	153	90	63
Huojing_S2.vs.Huojing_S1	207	47	160
Huojing_S2.vs.Jiro_S2	177	110	67
Huojing_S2.vs.Yohou_S2	211	151	60
Huojing_S3.vs.Huojing_S2	153	52	101
Huojing_S3.vs.Jiro_S3	231	117	114
Huojing_S3.vs.Yohou_S3	242	98	144
Huojing_S4.vs.Huojing_S3	179	102	77
Huojing_S4.vs.Jiro_S4	176	102	74
Huojing_S4.vs.Yohou_S4	213	158	55
Jiro_S2.vs.Jiro_S1	200	71	129
Jiro_S3.vs.Jiro_S2	141	78	63
Jiro_S4.vs.Jiro_S3	104	58	46
Yohou_S2.vs.Yohou_S1	229	32	197
Yohou_S3.vs.Yohou_S2	181	152	29
Yohou_S4.vs.Yohou_S3	192	31	161

## Sheet: Table S3
Table S3 Details and KEGG analysis of differentially accumulated metabolites.
Compound_ID	Name	Kegg_ID	Kegg_map
Com_762_pos	(-)-Borneol	cpd:C01766
Com_149_neg	(-)-Epicatechin	cpd:C09727	map00941 Flavonoid biosynthesis;map01110 Biosynthesis of secondary metabolites
Com_803_pos	(-)-trans-Carveol	cpd:C00964	map00902 Monoterpenoid biosynthesis;map01110 Biosynthesis of secondary metabolites
Com_773_pos	(+)-Tetrandrine	cpd:C09654
Com_812_pos	(5-L-Glutamyl)-L-amino acid	cpd:C03740	map00480 Glutathione metabolism
Com_576_pos	10-Formyl-THF	cpd:C00234	map00670 One carbon pool by folate;map00970 Aminoacyl-tRNA biosynthesis;map01100 Metabolic pathways;map01200 Carbon metabolism
Com_161_neg	13(S)-HOTrE	cpd:C16316	map00592 alpha-Linolenic acid metabolism
Com_875_pos	1-Methyladenine	cpd:C02216
Com_538_pos	1-Methylhistidine	cpd:C01152	map00340 Histidine metabolism
Com_159_neg	2-Amino-3-hydroxypropionic acid	cpd:C00716
Com_650_pos	2-Amino-4-(methylthio)butyric acid	cpd:C01733
Com_303_neg	2-Aminoethanesulfonic acid	cpd:C00245	map00430 Taurine and hypotaurine metabolism;map00920 Sulfur metabolism;map01100 Metabolic pathways;map02010 ABC transporters
Com_623_pos	2'-Deoxycytidine	cpd:C00881	map00240 Pyrimidine metabolism
Com_830_pos	2-Deoxy-D-galactose	cpd:C02781
Com_869_pos	2-Methoxyhexadecanoate	cpd:C13947
Com_727_pos	2-Phenylethylamine	cpd:C05332	map00360 Phenylalanine metabolism
Com_413_neg	3-Hydroxypropanoic acid	cpd:C01013	map00240 Pyrimidine metabolism;map00410 beta-Alanine metabolism;map00640 Propanoate metabolism;map01100 Metabolic pathways;map01200 Carbon metabolism
Com_286_neg	3-Phenylpropanoic acid	cpd:C05629	map00360 Phenylalanine metabolism
Com_605_pos	4-Aminobutyric acid	cpd:C00334	map00250 Alanine, aspartate and glutamate metabolism;map00330 Arginine and proline metabolism;map00410 beta-Alanine metabolism;map00650 Butanoate metabolism;map00760 Nicotinate and nicotinamide metabolism;map01100 Metabolic pathways
Com_541_pos	4-D-Hydroxysphinganine	cpd:C12144	map00600 Sphingolipid metabolism;map01100 Metabolic pathways
Com_299_neg	4'-Hydroxyacetophenone	cpd:C10700	map01100 Metabolic pathways
Com_844_pos	4-Nitrophenol	cpd:C00870
Com_548_pos	4-Pyridoxate	cpd:C00847	map00750 Vitamin B6 metabolism;map01100 Metabolic pathways
Com_171_neg	5'-Adenylic acid	cpd:C00020	map00230 Purine metabolism;map00908 Zeatin biosynthesis;map01100 Metabolic pathways;map01110 Biosynthesis of secondary metabolites
Com_722_pos	5-Aminovaleric acid	cpd:C00431	map00310 Lysine degradation;map00330 Arginine and proline metabolism
Com_345_neg	5-Hydroxymethyluracil	cpd:C03088
Com_909_pos	5-Methoxyindoleacetic acid	cpd:C05660	map00380 Tryptophan metabolism
Com_566_pos	5-Methylcytosine	cpd:C02376	map00240 Pyrimidine metabolism
Com_718_pos	5-O-Caffeoylshikimic acid	cpd:C10434	map00940 Phenylpropanoid biosynthesis;map00941 Flavonoid biosynthesis;map00945 Stilbenoid, diarylheptanoid and gingerol biosynthesis;map01100 Metabolic pathways;map01110 Biosynthesis of secondary metabolites
Com_22_neg	5-Phosphoribosyl 1-pyrophosphate	cpd:C00119	map00030 Pentose phosphate pathway;map00230 Purine metabolism;map00240 Pyrimidine metabolism;map00340 Histidine metabolism;map00400 Phenylalanine, tyrosine and tryptophan biosynthesis;map00790 Folate biosynthesis;map01100 Metabolic pathways;map01110 Biosynthesis of secondary metabolites;map01200 Carbon metabolism;map01230 Biosynthesis of amino acids
Com_726_pos	6-Aminocaproic acid	cpd:C02378	map01100 Metabolic pathways
Com_502_pos	6-Aminohexanoic acid	cpd:C02378	map01100 Metabolic pathways
Com_684_pos	6-Deoxy-D-glucose	cpd:C02522
Com_467_pos	6-Paradol	cpd:C10482
Com_13_neg	9(S)-HOTrE	cpd:C16326	map00592 alpha-Linolenic acid metabolism
Com_275_neg	9-KODE	cpd:C14766	map00591 Linoleic acid metabolism
Com_343_neg	Abscisic Acid	cpd:C06082	map00906 Carotenoid biosynthesis;map01100 Metabolic pathways;map01110 Biosynthesis of secondary metabolites;map04075 Plant hormone signal transduction
Com_612_pos	Acetaminophen	cpd:C06804
Com_597_pos	Adenine	cpd:C00147	map00230 Purine metabolism;map00908 Zeatin biosynthesis;map01100 Metabolic pathways
Com_849_pos	Adenosine	cpd:C00212	map00230 Purine metabolism;map01100 Metabolic pathways
Com_454_pos	Adenosine 5'-Diphosphate	cpd:C00008	map00190 Oxidative phosphorylation;map00195 Photosynthesis;map00230 Purine metabolism;map00908 Zeatin biosynthesis;map01100 Metabolic pathways;map01110 Biosynthesis of secondary metabolites
Com_118_neg	Adipic acid	cpd:C06104	map01100 Metabolic pathways
Com_23_neg	ADP-ribose	cpd:C00301	map00230 Purine metabolism
Com_256_neg	Afzelechin	cpd:C09320	map00941 Flavonoid biosynthesis;map01110 Biosynthesis of secondary metabolites
Com_515_pos	Agmatine	cpd:C00179	map00330 Arginine and proline metabolism;map01100 Metabolic pathways
Com_669_pos	Alanine	cpd:C01401	map00460 Cyanoamino acid metabolism
Com_34_neg	Allantoin	cpd:C01551
Com_246_neg	Allysine	cpd:C04076	map00300 Lysine biosynthesis;map00310 Lysine degradation;map00960 Tropane, piperidine and pyridine alkaloid biosynthesis;map01100 Metabolic pathways;map01110 Biosynthesis of secondary metabolites;map01230 Biosynthesis of amino acids
Com_209_neg	alpha-Amino-beta-(3-indolyl)-propionic acid	cpd:C00806
Com_157_neg	alpha-D-Galactose 1-phosphate	cpd:C00446	map00052 Galactose metabolism;map00520 Amino sugar and nucleotide sugar metabolism;map01100 Metabolic pathways
Com_184_neg	alpha-D-Glucose	cpd:C00267	map00010 Glycolysis / Gluconeogenesis;map00051 Fructose and mannose metabolism;map00052 Galactose metabolism;map00520 Amino sugar and nucleotide sugar metabolism;map01100 Metabolic pathways;map01110 Biosynthesis of secondary metabolites;map01200 Carbon metabolism
Com_687_pos	alpha-Ionone	cpd:C12286
Com_346_neg	alpha-Ketoglutaric acid	cpd:C00026	map00020 Citrate cycle (TCA cycle);map00040 Pentose and glucuronate interconversions;map00053 Ascorbate and aldarate metabolism;map00220 Arginine biosynthesis;map00250 Alanine, aspartate and glutamate metabolism;map00300 Lysine biosynthesis;map00340 Histidine metabolism;map00430 Taurine and hypotaurine metabolism;map00630 Glyoxylate and dicarboxylate metabolism;map00650 Butanoate metabolism;map00…
Com_66_neg	Amentoflavone	cpd:C10018
Com_212_neg	Aminomalonic acid	cpd:C00872
Com_278_neg	Asiatic Acid	cpd:C08617
Com_204_neg	Aspartate	cpd:C16433
Com_455_pos	Aspartic Acid	cpd:C16433
Com_380_neg	Astragalin	cpd:C12249	map00944 Flavone and flavonol biosynthesis;map01110 Biosynthesis of secondary metabolites
Com_143_neg	ATP	cpd:C00002	map00190 Oxidative phosphorylation;map00195 Photosynthesis;map00230 Purine metabolism;map00908 Zeatin biosynthesis;map01100 Metabolic pathways;map01110 Biosynthesis of secondary metabolites
Com_510_pos	Azelaic acid	cpd:C08261
Com_613_pos	Benzamidine	cpd:C01784
Com_642_pos	beta-Alanine	cpd:C00099	map00240 Pyrimidine metabolism;map00410 beta-Alanine metabolism;map00640 Propanoate metabolism;map00770 Pantothenate and CoA biosynthesis;map01100 Metabolic pathways;map01110 Biosynthesis of secondary metabolites
Com_328_neg	beta-D-Lactose	cpd:C01970
Com_491_pos	Betaine	cpd:C00719	map00260 Glycine, serine and threonine metabolism;map01100 Metabolic pathways;map02010 ABC transporters
Com_239_neg	beta-L-Arabinose	cpd:C02479
Com_539_pos	beta-Nicotinamide adenine dinucleotide phosphate	cpd:C00006	map00195 Photosynthesis;map00480 Glutathione metabolism;map00760 Nicotinate and nicotinamide metabolism;map01100 Metabolic pathways
Com_738_pos	beta-Nicotyrine	cpd:C10161
Com_175_neg	Betulinic acid	cpd:C08619
Com_614_pos	Biliverdin	cpd:C00500	map00860 Porphyrin and chlorophyll metabolism;map01100 Metabolic pathways;map01110 Biosynthesis of secondary metabolites
Com_424_neg	Bisdemethoxycurcumin	cpd:C17743	map00945 Stilbenoid, diarylheptanoid and gingerol biosynthesis;map01110 Biosynthesis of secondary metabolites
Com_451_pos	Bornyl acetate	cpd:C11338
Com_51_neg	Butein	cpd:C08578	map00941 Flavonoid biosynthesis
Com_71_neg	Butin	cpd:C09614	map00941 Flavonoid biosynthesis
Com_586_pos	Butylphthalide	cpd:C17854
Com_521_pos	Caffeic aldehyde	cpd:C10945	map00940 Phenylpropanoid biosynthesis;map01110 Biosynthesis of secondary metabolites
Com_190_neg	CDP	cpd:C00112	map00240 Pyrimidine metabolism;map01100 Metabolic pathways
Com_218_neg	Cellotriose	cpd:C06219
Com_285_neg	Chicoric acid	cpd:C10437
Com_379_neg	Chrysin	cpd:C10028	map00941 Flavonoid biosynthesis
Com_577_pos	Cinnamic Acid	cpd:C10438
Com_108_neg	Cinnamyl acetate	cpd:C12299
Com_701_pos	Cinobufagin	cpd:C16931
Com_141_neg	cis-4-Hydroxy-D-proline	cpd:C03440	map00330 Arginine and proline metabolism
Com_189_neg	cis-Aconitic acid	cpd:C00417	map00020 Citrate cycle (TCA cycle);map00630 Glyoxylate and dicarboxylate metabolism;map00660 C5-Branched dibasic acid metabolism;map01100 Metabolic pathways;map01110 Biosynthesis of secondary metabolites;map01210 2-Oxocarboxylic acid metabolism
Com_147_neg	Citraconic acid	cpd:C02226	map00290 Valine, leucine and isoleucine biosynthesis;map00660 C5-Branched dibasic acid metabolism;map01100 Metabolic pathways;map01210 2-Oxocarboxylic acid metabolism
Com_352_neg	Citramalate	cpd:C00815
Com_188_neg	Citric acid	cpd:C00158	map00020 Citrate cycle (TCA cycle);map00250 Alanine, aspartate and glutamate metabolism;map00630 Glyoxylate and dicarboxylate metabolism;map01100 Metabolic pathways;map01110 Biosynthesis of secondary metabolites;map01200 Carbon metabolism;map01210 2-Oxocarboxylic acid metabolism;map01230 Biosynthesis of amino acids
Com_251_neg	Coniferin	cpd:C00761	map00940 Phenylpropanoid biosynthesis
Com_284_neg	Corilagin	cpd:C10219
Com_785_pos	Costunolide	cpd:C09382	map00909 Sesquiterpenoid and triterpenoid biosynthesis;map01110 Biosynthesis of secondary metabolites
Com_263_neg	Creatine	cpd:C00300	map00260 Glycine, serine and threonine metabolism;map00330 Arginine and proline metabolism;map01100 Metabolic pathways
Com_166_neg	Crocetin	cpd:C08588
Com_378_neg	Cyanidin 3-O-glucoside	cpd:C08604	map00942 Anthocyanin biosynthesis
Com_288_neg	Cyclic AMP	cpd:C00575	map00230 Purine metabolism
Com_487_pos	Cycloleucine	cpd:C03969
Com_667_pos	Cytidine	cpd:C00475	map00240 Pyrimidine metabolism;map01100 Metabolic pathways
Com_158_neg	Cytidylic acid	cpd:C00055	map00240 Pyrimidine metabolism;map01100 Metabolic pathways
Com_872_pos	D-(+)-Octopine	cpd:C04137	map00330 Arginine and proline metabolism;map02010 ABC transporters
Com_648_pos	D-2-Aminobutyric acid	cpd:C02261
Com_832_pos	dAMP	cpd:C00360	map00230 Purine metabolism;map01100 Metabolic pathways
Com_392_neg	D-Arabinose 5-phosphate	cpd:C01112	map01100 Metabolic pathways
Com_816_pos	D-Arabitol	cpd:C01904	map00040 Pentose and glucuronate interconversions;map01100 Metabolic pathways
Com_852_pos	D-Asparagine	cpd:C01905
Com_17_neg	dATP	cpd:C00131	map00230 Purine metabolism;map01100 Metabolic pathways
Com_67_neg	Delphinidin chloride	cpd:C05908	map00941 Flavonoid biosynthesis;map00942 Anthocyanin biosynthesis;map01110 Biosynthesis of secondary metabolites
Com_486_pos	Deoxyadenosine	cpd:C00559	map00230 Purine metabolism;map01100 Metabolic pathways
Com_295_neg	Deoxycytidine	cpd:C00881	map00240 Pyrimidine metabolism
Com_520_pos	Deoxynojirimycin	cpd:C16843
Com_386_neg	D-Erythrose 4-phosphate	cpd:C00279	map00030 Pentose phosphate pathway;map00400 Phenylalanine, tyrosine and tryptophan biosynthesis;map00710 Carbon fixation in photosynthetic organisms;map00750 Vitamin B6 metabolism;map01100 Metabolic pathways;map01110 Biosynthesis of secondary metabolites;map01200 Carbon metabolism;map01230 Biosynthesis of amino acids
Com_397_neg	D-Galactonic acid	cpd:C00880	map00052 Galactose metabolism;map01100 Metabolic pathways
Com_250_neg	D-Galactose	cpd:C00124	map00052 Galactose metabolism;map01100 Metabolic pathways
Com_266_neg	D-Galacturonic acid	cpd:C00333	map00040 Pentose and glucuronate interconversions;map00053 Ascorbate and aldarate metabolism;map00520 Amino sugar and nucleotide sugar metabolism;map01100 Metabolic pathways;map02010 ABC transporters
Com_137_neg	dGDP	cpd:C00361	map00230 Purine metabolism;map01100 Metabolic pathways
Com_202_neg	D-Glucarate	cpd:C00818	map00053 Ascorbate and aldarate metabolism;map01100 Metabolic pathways
Com_203_neg	D-Gluconic acid	cpd:C00257	map00030 Pentose phosphate pathway;map01100 Metabolic pathways;map01110 Biosynthesis of secondary metabolites;map01200 Carbon metabolism
Com_200_neg	D-Glucopyranose	cpd:C00031	map00010 Glycolysis / Gluconeogenesis;map00030 Pentose phosphate pathway;map00052 Galactose metabolism;map00500 Starch and sucrose metabolism;map00520 Amino sugar and nucleotide sugar metabolism;map00901 Indole alkaloid biosynthesis;map01100 Metabolic pathways;map01110 Biosynthesis of secondary metabolites;map02010 ABC transporters
Com_230_neg	D-Glucose	cpd:C00031	map00010 Glycolysis / Gluconeogenesis;map00030 Pentose phosphate pathway;map00052 Galactose metabolism;map00500 Starch and sucrose metabolism;map00520 Amino sugar and nucleotide sugar metabolism;map00901 Indole alkaloid biosynthesis;map01100 Metabolic pathways;map01110 Biosynthesis of secondary metabolites;map02010 ABC transporters
Com_406_neg	D-Glucose 1-phosphate	cpd:C00103	map00010 Glycolysis / Gluconeogenesis;map00040 Pentose and glucuronate interconversions;map00052 Galactose metabolism;map00500 Starch and sucrose metabolism;map00520 Amino sugar and nucleotide sugar metabolism;map01100 Metabolic pathways;map01110 Biosynthesis of secondary metabolites
Com_276_neg	D-Glucose 6-phosphate	cpd:C00092	map00500 Starch and sucrose metabolism;map00562 Inositol phosphate metabolism;map01100 Metabolic pathways
Com_125_neg	D-Glucuronic acid	cpd:C16245
Com_262_neg	D-Glutamic acid	cpd:C00217	map01100 Metabolic pathways
Com_787_pos	dGMP	cpd:C00362	map00230 Purine metabolism;map01100 Metabolic pathways
Com_396_neg	dGTP	cpd:C00286	map00230 Purine metabolism;map01100 Metabolic pathways
Com_201_neg	D-Histidine	cpd:C06419
Com_579_pos	Diethanolamine	cpd:C06772	map00564 Glycerophospholipid metabolism
Com_416_neg	Dihydrokaempferol	cpd:C00974	map00941 Flavonoid biosynthesis;map01100 Metabolic pathways;map01110 Biosynthesis of secondary metabolites
Com_385_neg	Dihydromyricetin	cpd:C02906	map00941 Flavonoid biosynthesis;map01110 Biosynthesis of secondary metabolites
Com_206_neg	Dihydroxyacetone phosphate	cpd:C00111	map00010 Glycolysis / Gluconeogenesis;map00040 Pentose and glucuronate interconversions;map00051 Fructose and mannose metabolism;map00052 Galactose metabolism;map00561 Glycerolipid metabolism;map00562 Inositol phosphate metabolism;map00564 Glycerophospholipid metabolism;map00640 Propanoate metabolism;map00710 Carbon fixation in photosynthetic organisms;map00760 Nicotinate and nicotinamide metabol…
Com_582_pos	DIMBOA glucoside	cpd:C15768
Com_207_neg	D-Lactic acid	cpd:C00256	map00620 Pyruvate metabolism;map01502 Vancomycin resistance
Com_180_neg	D-Mannose 6-phosphate	cpd:C00275	map00051 Fructose and mannose metabolism;map00520 Amino sugar and nucleotide sugar metabolism;map01100 Metabolic pathways;map01110 Biosynthesis of secondary metabolites
Com_646_pos	D-Phenylalanine	cpd:C02265	map00360 Phenylalanine metabolism
Com_573_pos	D-Proline	cpd:C00763	map00330 Arginine and proline metabolism;map01100 Metabolic pathways
Com_253_neg	D-Ribose	cpd:C21057
Com_196_neg	D-Ribose 5-phosphate	cpd:C00117	map00030 Pentose phosphate pathway;map00230 Purine metabolism;map00440 Phosphonate and phosphinate metabolism;map00710 Carbon fixation in photosynthetic organisms;map01100 Metabolic pathways;map01110 Biosynthesis of secondary metabolites;map01200 Carbon metabolism;map01230 Biosynthesis of amino acids
Com_639_pos	D-Serine	cpd:C00740	map00260 Glycine, serine and threonine metabolism;map01100 Metabolic pathways;map01502 Vancomycin resistance
Com_820_pos	D-Sorbitol	cpd:C00794	map00051 Fructose and mannose metabolism;map00052 Galactose metabolism;map01100 Metabolic pathways;map02010 ABC transporters
Com_282_neg	D-Tagatose	cpd:C00795	map00052 Galactose metabolism
Com_273_neg	D-threo-Isocitric acid	cpd:C00451
Com_644_pos	D-Threonine	cpd:C00820
Com_759_pos	D-Threose	cpd:C06463
Com_428_neg	Dulcitol	cpd:C01697	map00052 Galactose metabolism;map01100 Metabolic pathways
Com_393_neg	dUMP	cpd:C00365	map00240 Pyrimidine metabolism;map01100 Metabolic pathways
Com_258_neg	D-Xylose	cpd:C00181	map00040 Pentose and glucuronate interconversions;map00520 Amino sugar and nucleotide sugar metabolism;map01100 Metabolic pathways;map02010 ABC transporters
Com_312_neg	D-Xylulose	cpd:C00310	map00040 Pentose and glucuronate interconversions;map01100 Metabolic pathways
Com_338_neg	D-Xylulose 5-phosphate	cpd:C00231	map00030 Pentose phosphate pathway;map00040 Pentose and glucuronate interconversions;map00053 Ascorbate and aldarate metabolism;map00710 Carbon fixation in photosynthetic organisms;map01100 Metabolic pathways;map01110 Biosynthesis of secondary metabolites;map01200 Carbon metabolism;map01230 Biosynthesis of amino acids
Com_332_neg	Ellagic acid	cpd:C10788
Com_809_pos	Enterodiol	cpd:C18166
Com_164_neg	Epigallocatechin 3-gallate	cpd:C09731
Com_395_neg	Erucic acid	cpd:C08316	map01040 Biosynthesis of unsaturated fatty acids
Com_165_neg	Esculin	cpd:C09264
Com_198_neg	Farrerol	cpd:C09734
Com_117_neg	Ferulic Acid	cpd:C01494	map00940 Phenylpropanoid biosynthesis;map01100 Metabolic pathways;map01110 Biosynthesis of secondary metabolites
Com_260_neg	Flavin Adenine Dinucleotide	cpd:C00016	map00740 Riboflavin metabolism;map01100 Metabolic pathways;map01110 Biosynthesis of secondary metabolites
Com_398_neg	Fructose	cpd:C01496
Com_342_neg	Fumaric Acid	cpd:C00122	map00020 Citrate cycle (TCA cycle);map00190 Oxidative phosphorylation;map00220 Arginine biosynthesis;map00250 Alanine, aspartate and glutamate metabolism;map00350 Tyrosine metabolism;map00360 Phenylalanine metabolism;map00620 Pyruvate metabolism;map00650 Butanoate metabolism;map00760 Nicotinate and nicotinamide metabolism;map01100 Metabolic pathways
Com_834_pos	Fustin	cpd:C01378	map00941 Flavonoid biosynthesis
Com_400_neg	Galactinol	cpd:C01235	map00052 Galactose metabolism
Com_359_neg	Gallic acid	cpd:C01424
Com_315_neg	GDP-alpha-D-glucose	cpd:C00394	map00500 Starch and sucrose metabolism;map00520 Amino sugar and nucleotide sugar metabolism;map01100 Metabolic pathways
Com_368_neg	Geniposide	cpd:C09781
Com_373_neg	Geniposidic acid	cpd:C11673	map00902 Monoterpenoid biosynthesis;map01110 Biosynthesis of secondary metabolites
Com_710_pos	Gentiobiose	cpd:C08240
Com_686_pos	Geranylgeraniol	cpd:C09094	map00904 Diterpenoid biosynthesis;map01110 Biosynthesis of secondary metabolites
Com_360_neg	Gluconolactone	cpd:C00198	map00030 Pentose phosphate pathway;map01100 Metabolic pathways;map01110 Biosynthesis of secondary metabolites;map01200 Carbon metabolism
Com_730_pos	Glu-Glu	cpd:C01425
Com_530_pos	Glutamine	cpd:C00303
Com_546_pos	Glutathione	cpd:C00051	map00270 Cysteine and methionine metabolism;map00480 Glutathione metabolism;map01100 Metabolic pathways;map02010 ABC transporters
Com_458_pos	glutathione disulfide	cpd:C00127	map00480 Glutathione metabolism
Com_604_pos	Glycine	cpd:C00037	map00230 Purine metabolism;map00260 Glycine, serine and threonine metabolism;map00310 Lysine degradation;map00440 Phosphonate and phosphinate metabolism;map00460 Cyanoamino acid metabolism;map00480 Glutathione metabolism;map00630 Glyoxylate and dicarboxylate metabolism;map00730 Thiamine metabolism;map00860 Porphyrin and chlorophyll metabolism;map00970 Aminoacyl-tRNA biosynthesis;map01100 Metaboli…
Com_304_neg	Glycitin	cpd:C16195	map00943 Isoflavonoid biosynthesis
Com_238_neg	Glycolic acid	cpd:C00160	map00630 Glyoxylate and dicarboxylate metabolism;map01100 Metabolic pathways;map01110 Biosynthesis of secondary metabolites;map01200 Carbon metabolism
Com_567_pos	Glycyl-L-leucine	cpd:C02155
Com_310_neg	GMP	cpd:C00144	map00230 Purine metabolism;map01100 Metabolic pathways
Com_308_neg	Guaiacol	cpd:C15572
Com_138_neg	Guanine	cpd:C00242	map00230 Purine metabolism;map01100 Metabolic pathways
Com_388_neg	Guanosine 5'-triphosphate	cpd:C00044	map00230 Purine metabolism;map00740 Riboflavin metabolism;map00790 Folate biosynthesis;map01100 Metabolic pathways;map01110 Biosynthesis of secondary metabolites;map03013 RNA transport;map04122 Sulfur relay system;map04144 Endocytosis
Com_806_pos	Guanosine monophosphate	cpd:C00144	map00230 Purine metabolism;map01100 Metabolic pathways
Com_496_pos	Histamine	cpd:C00388	map00340 Histidine metabolism;map01100 Metabolic pathways;map01110 Biosynthesis of secondary metabolites
Com_459_pos	Histidine	cpd:C00768
Com_882_pos	Homocysteine	cpd:C05330
Com_404_neg	Homoeriodictyol	cpd:C09756	map00941 Flavonoid biosynthesis
Com_824_pos	IBA	cpd:C11284
Com_755_pos	Imidazole-4-acetate	cpd:C02835	map00340 Histidine metabolism
Com_910_pos	Indole	cpd:C00463	map00380 Tryptophan metabolism;map00400 Phenylalanine, tyrosine and tryptophan biosynthesis;map00402 Benzoxazinoid biosynthesis;map01100 Metabolic pathways;map01110 Biosynthesis of secondary metabolites
Com_682_pos	Indole-3-acetamide	cpd:C02693	map00380 Tryptophan metabolism
Com_683_pos	Indole-3-Carboxaldehyde	cpd:C08493
Com_93_neg	Inosine diphosphate	cpd:C00104	map00230 Purine metabolism
Com_305_neg	Inositol	cpd:C00137	map00052 Galactose metabolism;map00053 Ascorbate and aldarate metabolism;map00562 Inositol phosphate metabolism;map01100 Metabolic pathways;map02010 ABC transporters;map04070 Phosphatidylinositol signaling system
Com_92_neg	Isocitrate	cpd:C00311	map00020 Citrate cycle (TCA cycle);map00630 Glyoxylate and dicarboxylate metabolism;map01100 Metabolic pathways;map01110 Biosynthesis of secondary metabolites;map01200 Carbon metabolism;map01210 2-Oxocarboxylic acid metabolism;map01230 Biosynthesis of amino acids
Com_170_neg	Isoguanosine	cpd:C08432
Com_607_pos	isoleucine	cpd:C16434
Com_463_pos	Isomaltose	cpd:C00252	map00500 Starch and sucrose metabolism
Com_814_pos	Isonicotinic acid	cpd:C07446
Com_453_pos	Isopsoralen	cpd:C09060	map01110 Biosynthesis of secondary metabolites
Com_427_neg	Isoquercitrin	cpd:C05623	map00944 Flavone and flavonol biosynthesis;map01100 Metabolic pathways;map01110 Biosynthesis of secondary metabolites
Com_757_pos	Isoquinoline	cpd:C06323
Com_62_neg	Isoscopoletin	cpd:C18079
Com_155_neg	Isotrifoliin	cpd:C05623	map00944 Flavone and flavonol biosynthesis;map01100 Metabolic pathways;map01110 Biosynthesis of secondary metabolites
Com_139_neg	Jasmonic acid	cpd:C08491	map00592 alpha-Linolenic acid metabolism;map01100 Metabolic pathways;map01110 Biosynthesis of secondary metabolites;map04075 Plant hormone signal transduction
Com_737_pos	Kynurenic acid	cpd:C01717	map00380 Tryptophan metabolism;map01100 Metabolic pathways
Com_389_neg	Lactic acid	cpd:C01432
Com_183_neg	Lactose	cpd:C00243	map00052 Galactose metabolism;map01100 Metabolic pathways;map02010 ABC transporters
Com_568_pos	L-Alanine	cpd:C00041	map00250 Alanine, aspartate and glutamate metabolism;map00270 Cysteine and methionine metabolism;map00430 Taurine and hypotaurine metabolism;map00450 Selenocompound metabolism;map00710 Carbon fixation in photosynthetic organisms;map00970 Aminoacyl-tRNA biosynthesis;map01100 Metabolic pathways;map01200 Carbon metabolism;map01230 Biosynthesis of amino acids;map01502 Vancomycin resistance;map02010 A…
Com_185_neg	L-Arabinitol	cpd:C00532	map00040 Pentose and glucuronate interconversions;map01100 Metabolic pathways
Com_10_neg	L-Argininosuccinate	cpd:C03406	map00220 Arginine biosynthesis;map00250 Alanine, aspartate and glutamate metabolism;map01100 Metabolic pathways;map01110 Biosynthesis of secondary metabolites;map01230 Biosynthesis of amino acids
Com_403_neg	Laricitrin	cpd:C12633	map00944 Flavone and flavonol biosynthesis
Com_333_neg	L-Asparagine	cpd:C00152	map00250 Alanine, aspartate and glutamate metabolism;map00460 Cyanoamino acid metabolism;map00970 Aminoacyl-tRNA biosynthesis;map01100 Metabolic pathways;map01110 Biosynthesis of secondary metabolites;map01230 Biosynthesis of amino acids
Com_357_neg	Lauric Acid	cpd:C02679	map00061 Fatty acid biosynthesis;map01100 Metabolic pathways
Com_609_pos	L-Citrulline	cpd:C00327	map00220 Arginine biosynthesis;map01100 Metabolic pathways;map01110 Biosynthesis of secondary metabolites;map01230 Biosynthesis of amino acids
Com_339_neg	L-Cysteinesulfinic acid	cpd:C00606	map00270 Cysteine and methionine metabolism;map00430 Taurine and hypotaurine metabolism;map01100 Metabolic pathways
Com_641_pos	L-Dihydroorotic acid	cpd:C00337	map00240 Pyrimidine metabolism;map01100 Metabolic pathways
Com_877_pos	Leucine	cpd:C16439
Com_904_pos	Levodopa	cpd:C00355	map00350 Tyrosine metabolism;map00950 Isoquinoline alkaloid biosynthesis;map00965 Betalain biosynthesis;map01100 Metabolic pathways;map01110 Biosynthesis of secondary metabolites
Com_316_neg	L-Fucose	cpd:C01019	map00051 Fructose and mannose metabolism;map00520 Amino sugar and nucleotide sugar metabolism;map01100 Metabolic pathways
Com_676_pos	L-Glutamic acid	cpd:C00025	map00220 Arginine biosynthesis;map00250 Alanine, aspartate and glutamate metabolism;map00330 Arginine and proline metabolism;map00332 Carbapenem biosynthesis;map00340 Histidine metabolism;map00430 Taurine and hypotaurine metabolism;map00480 Glutathione metabolism;map00630 Glyoxylate and dicarboxylate metabolism;map00650 Butanoate metabolism;map00660 C5-Branched dibasic acid metabolism;map00860 Po…
Com_334_neg	L-Glutamine	cpd:C00064	map00220 Arginine biosynthesis;map00230 Purine metabolism;map00240 Pyrimidine metabolism;map00250 Alanine, aspartate and glutamate metabolism;map00630 Glyoxylate and dicarboxylate metabolism;map00910 Nitrogen metabolism;map00970 Aminoacyl-tRNA biosynthesis;map01100 Metabolic pathways;map01230 Biosynthesis of amino acids;map02010 ABC transporters
Com_6_neg	L-Histidine	cpd:C00135	map00340 Histidine metabolism;map00410 beta-Alanine metabolism;map00970 Aminoacyl-tRNA biosynthesis;map01100 Metabolic pathways;map01110 Biosynthesis of secondary metabolites;map01230 Biosynthesis of amino acids;map02010 ABC transporters
Com_675_pos	L-Homocitrulline	cpd:C02427
Com_754_pos	L-Homocystine	cpd:C01817	map00270 Cysteine and methionine metabolism
Com_271_neg	L-Homoserine	cpd:C00263	map00260 Glycine, serine and threonine metabolism;map00270 Cysteine and methionine metabolism;map00300 Lysine biosynthesis;map00920 Sulfur metabolism;map01100 Metabolic pathways;map01110 Biosynthesis of secondary metabolites;map01230 Biosynthesis of amino acids
Com_483_pos	L-Hydroxylysine	cpd:C16741	map00310 Lysine degradation;map01100 Metabolic pathways
Com_572_pos	L-Hydroxyproline	cpd:C01157	map00330 Arginine and proline metabolism;map01100 Metabolic pathways
Com_743_pos	Linoleic acid	cpd:C01595	map00591 Linoleic acid metabolism;map01040 Biosynthesis of unsaturated fatty acids;map01100 Metabolic pathways
Com_490_pos	Lipoamide	cpd:C00248
Com_231_neg	Liquiritin	cpd:C16989
Com_127_neg	L-Lactic acid	cpd:C00186	map00010 Glycolysis / Gluconeogenesis;map00051 Fructose and mannose metabolism;map00620 Pyruvate metabolism;map00640 Propanoate metabolism;map01100 Metabolic pathways;map01110 Biosynthesis of secondary metabolites
Com_610_pos	L-Leucine	cpd:C00123	map00280 Valine, leucine and isoleucine degradation;map00290 Valine, leucine and isoleucine biosynthesis;map00966 Glucosinolate biosynthesis;map00970 Aminoacyl-tRNA biosynthesis;map01100 Metabolic pathways;map01110 Biosynthesis of secondary metabolites;map01210 2-Oxocarboxylic acid metabolism;map01230 Biosynthesis of amino acids;map02010 ABC transporters
Com_883_pos	L-Methionine	cpd:C00073	map00270 Cysteine and methionine metabolism;map00966 Glucosinolate biosynthesis;map00970 Aminoacyl-tRNA biosynthesis;map01100 Metabolic pathways;map01110 Biosynthesis of secondary metabolites;map01210 2-Oxocarboxylic acid metabolism;map01230 Biosynthesis of amino acids
Com_60_neg	Loganic acid	cpd:C01512	map00902 Monoterpenoid biosynthesis;map01110 Biosynthesis of secondary metabolites
Com_234_neg	Lonicerin	cpd:C17557
Com_611_pos	L-Ornithine	cpd:C00077	map00220 Arginine biosynthesis;map00330 Arginine and proline metabolism;map00472 D-Arginine and D-ornithine metabolism;map00480 Glutathione metabolism;map01100 Metabolic pathways;map01110 Biosynthesis of secondary metabolites;map01210 2-Oxocarboxylic acid metabolism;map01230 Biosynthesis of amino acids;map02010 ABC transporters
Com_905_pos	L-Phenylalanine	cpd:C00079	map00360 Phenylalanine metabolism;map00400 Phenylalanine, tyrosine and tryptophan biosynthesis;map00460 Cyanoamino acid metabolism;map00940 Phenylpropanoid biosynthesis;map00960 Tropane, piperidine and pyridine alkaloid biosynthesis;map00966 Glucosinolate biosynthesis;map00970 Aminoacyl-tRNA biosynthesis;map01100 Metabolic pathways;map01110 Biosynthesis of secondary metabolites;map01210 2-Oxocarb…
Com_545_pos	L-Pipecolate	cpd:C00408	map00310 Lysine degradation;map00960 Tropane, piperidine and pyridine alkaloid biosynthesis;map01100 Metabolic pathways;map01110 Biosynthesis of secondary metabolites
Com_317_neg	L-Proline	cpd:C00148	map00330 Arginine and proline metabolism;map00332 Carbapenem biosynthesis;map00970 Aminoacyl-tRNA biosynthesis;map01100 Metabolic pathways;map01110 Biosynthesis of secondary metabolites;map01230 Biosynthesis of amino acids;map02010 ABC transporters
Com_186_neg	L-Pyroglutamic acid	cpd:C01879	map00480 Glutathione metabolism
Com_367_neg	L-Rhamnose	cpd:C00507	map00051 Fructose and mannose metabolism
Com_432_pos	L-Saccharopine	cpd:C00449	map00300 Lysine biosynthesis;map00310 Lysine degradation;map01100 Metabolic pathways;map01110 Biosynthesis of secondary metabolites;map01230 Biosynthesis of amino acids
Com_152_neg	L-Sorbose	cpd:C00247	map00051 Fructose and mannose metabolism
Com_331_neg	L-Threonine	cpd:C00188	map00260 Glycine, serine and threonine metabolism;map00261 Monobactam biosynthesis;map00290 Valine, leucine and isoleucine biosynthesis;map00860 Porphyrin and chlorophyll metabolism;map00970 Aminoacyl-tRNA biosynthesis;map01100 Metabolic pathways;map01110 Biosynthesis of secondary metabolites;map01230 Biosynthesis of amino acids;map02010 ABC transporters
Com_543_pos	L-Tryptophan	cpd:C00078	map00260 Glycine, serine and threonine metabolism;map00380 Tryptophan metabolism;map00400 Phenylalanine, tyrosine and tryptophan biosynthesis;map00901 Indole alkaloid biosynthesis;map00966 Glucosinolate biosynthesis;map00970 Aminoacyl-tRNA biosynthesis;map01100 Metabolic pathways;map01110 Biosynthesis of secondary metabolites;map01210 2-Oxocarboxylic acid metabolism;map01230 Biosynthesis of amino…
Com_351_neg	Luteolin 7-O-glucoside	cpd:C03951	map00944 Flavone and flavonol biosynthesis
Com_656_pos	L-Valine	cpd:C00183	map00280 Valine, leucine and isoleucine degradation;map00290 Valine, leucine and isoleucine biosynthesis;map00460 Cyanoamino acid metabolism;map00770 Pantothenate and CoA biosynthesis;map00966 Glucosinolate biosynthesis;map00970 Aminoacyl-tRNA biosynthesis;map01100 Metabolic pathways;map01110 Biosynthesis of secondary metabolites;map01210 2-Oxocarboxylic acid metabolism;map01230 Biosynthesis of a…
Com_859_pos	Lysine	cpd:C16440
Com_441_pos	Maleic acid	cpd:C01384	map00350 Tyrosine metabolism;map00650 Butanoate metabolism;map00760 Nicotinate and nicotinamide metabolism
Com_136_neg	Malonic acid	cpd:C00383	map00240 Pyrimidine metabolism;map00410 beta-Alanine metabolism
Com_418_neg	Maltose	cpd:C00208	map00500 Starch and sucrose metabolism;map01100 Metabolic pathways;map02010 ABC transporters
Com_63_neg	Maltotetraose	cpd:C02052
Com_237_neg	Maltotriose	cpd:C01835	map02010 ABC transporters
Com_283_neg	Manninotriose	cpd:C05404	map00052 Galactose metabolism
Com_54_neg	Mannitol	cpd:C00392	map00051 Fructose and mannose metabolism;map02010 ABC transporters
Com_477_pos	Melezitose	cpd:C08243
Com_96_neg	Melibiose	cpd:C05402	map00052 Galactose metabolism;map02010 ABC transporters
Com_259_neg	Menadione	cpd:C05377
Com_292_neg	Methylenesuccinic acid	cpd:C00490	map00660 C5-Branched dibasic acid metabolism
Com_846_pos	Methylguanidine	cpd:C02294
Com_176_neg	Methylmalonate	cpd:C02170	map00240 Pyrimidine metabolism;map00280 Valine, leucine and isoleucine degradation;map00640 Propanoate metabolism
Com_58_neg	Myricitrin	cpd:C10108
Com_499_pos	N1-Acetylspermine	cpd:C02567
Com_471_pos	N2-Acetyl-L-lysine	cpd:C12989
Com_194_neg	N-Acetyl-D-glucosamine 6-phosphate	cpd:C00357	map00520 Amino sugar and nucleotide sugar metabolism;map01100 Metabolic pathways
Com_475_pos	N-Acetyl-D-phenylalanine	cpd:C05620	map00360 Phenylalanine metabolism
Com_101_neg	N-Acetyl-L-aspartate	cpd:C01042	map00250 Alanine, aspartate and glutamate metabolism;map01100 Metabolic pathways
Com_287_neg	N-Acetyl-L-glutamic acid	cpd:C00624	map00220 Arginine biosynthesis;map01100 Metabolic pathways;map01110 Biosynthesis of secondary metabolites;map01210 2-Oxocarboxylic acid metabolism;map01230 Biosynthesis of amino acids
Com_802_pos	N-Acetyl-L-histidine	cpd:C02997
Com_797_pos	N-Acetyl-L-leucine	cpd:C02710
Com_112_neg	N-Acetyl-L-methionine	cpd:C02712
Com_123_neg	N-Acetylornithine	cpd:C00437	map00220 Arginine biosynthesis;map01100 Metabolic pathways;map01110 Biosynthesis of secondary metabolites;map01210 2-Oxocarboxylic acid metabolism;map01230 Biosynthesis of amino acids
Com_497_pos	N-Acetylputrescine	cpd:C02714	map00330 Arginine and proline metabolism;map01100 Metabolic pathways
Com_232_neg	Naringenin	cpd:C00509	map00941 Flavonoid biosynthesis;map00943 Isoflavonoid biosynthesis;map01100 Metabolic pathways;map01110 Biosynthesis of secondary metabolites
Com_2_neg	Naringenin chalcone	cpd:C06561	map00941 Flavonoid biosynthesis;map01100 Metabolic pathways;map01110 Biosynthesis of secondary metabolites
Com_55_neg	Neohesperidin	cpd:C09806	map00941 Flavonoid biosynthesis
Com_781_pos	N-Hydroxyl-tryptamine	cpd:C17203	map00380 Tryptophan metabolism
Com_600_pos	N-Hydroxy-L-tryptophan	cpd:C19716
Com_839_pos	Nicotianamine	cpd:C05324
Com_645_pos	Nicotinamide	cpd:C00153	map00760 Nicotinate and nicotinamide metabolism;map01100 Metabolic pathways
Com_647_pos	Nicotinic Acid	cpd:C00253	map00760 Nicotinate and nicotinamide metabolism;map00960 Tropane, piperidine and pyridine alkaloid biosynthesis;map01100 Metabolic pathways;map01110 Biosynthesis of secondary metabolites
Com_836_pos	O-Acetyl-L-homoserine	cpd:C01077	map00270 Cysteine and methionine metabolism;map01100 Metabolic pathways
Com_837_pos	Oleamide	cpd:C19670
Com_626_pos	Ononin	cpd:C10509	map00943 Isoflavonoid biosynthesis
Com_553_pos	O-Phosphocholine	cpd:C00588	map00564 Glycerophospholipid metabolism;map01100 Metabolic pathways
Com_405_neg	O-Phospho-L-serine	cpd:C01005	map00260 Glycine, serine and threonine metabolism;map00270 Cysteine and methionine metabolism;map00970 Aminoacyl-tRNA biosynthesis;map01100 Metabolic pathways;map01200 Carbon metabolism;map01230 Biosynthesis of amino acids
Com_154_neg	O-Phosphorylethanolamine	cpd:C00346	map00564 Glycerophospholipid metabolism;map00600 Sphingolipid metabolism;map01100 Metabolic pathways
Com_375_neg	Orcinol	cpd:C00727
Com_712_pos	Orotic acid	cpd:C00295	map00240 Pyrimidine metabolism;map01100 Metabolic pathways
Com_740_pos	Oryzalexin E	cpd:C21561
Com_729_pos	Oxidized glutathione	cpd:C00127	map00480 Glutathione metabolism
Com_100_neg	Oxyresveratrol	cpd:C10273
Com_703_pos	Paeonol	cpd:C10712
Com_383_neg	Pantetheine	cpd:C00831	map00332 Carbapenem biosynthesis;map00770 Pantothenate and CoA biosynthesis
Com_103_neg	Parishin B	cpd:C17465
Com_779_pos	p-Coumaraldehyde	cpd:C05608	map00940 Phenylpropanoid biosynthesis;map01100 Metabolic pathways;map01110 Biosynthesis of secondary metabolites
Com_65_neg	Pelargonidin chloride	cpd:C05904	map00941 Flavonoid biosynthesis;map00942 Anthocyanin biosynthesis;map01100 Metabolic pathways;map01110 Biosynthesis of secondary metabolites
Com_702_pos	Petunidin 3-O-glucoside	cpd:C12139	map00942 Anthocyanin biosynthesis
Com_659_pos	Phenylacetylglutamine	cpd:C04148	map00360 Phenylalanine metabolism
Com_698_pos	Phloretin	cpd:C00774
Com_297_neg	Phlorizin	cpd:C01604
Com_407_neg	Phosphoenolpyruvic acid	cpd:C00074	map00010 Glycolysis / Gluconeogenesis;map00020 Citrate cycle (TCA cycle);map00400 Phenylalanine, tyrosine and tryptophan biosynthesis;map00440 Phosphonate and phosphinate metabolism;map00620 Pyruvate metabolism;map00710 Carbon fixation in photosynthetic organisms;map01100 Metabolic pathways;map01110 Biosynthesis of secondary metabolites;map01200 Carbon metabolism;map01230 Biosynthesis of amino ac…
Com_813_pos	Picolinic acid	cpd:C10164	map00380 Tryptophan metabolism;map01100 Metabolic pathways
Com_255_neg	Pinobanksin	cpd:C09826	map00941 Flavonoid biosynthesis
Com_544_pos	Pipecolic acid	cpd:C00408	map00310 Lysine degradation;map00960 Tropane, piperidine and pyridine alkaloid biosynthesis;map01100 Metabolic pathways;map01110 Biosynthesis of secondary metabolites
Com_399_neg	Plantagoside	cpd:C17531
Com_372_neg	Polydatin	cpd:C10275
Com_376_neg	Poncirin	cpd:C09830
Com_49_neg	Procyanidin B2	cpd:C17639
Com_528_pos	Proline	cpd:C16435
Com_307_neg	Protocatechuic acid	cpd:C00230	map00400 Phenylalanine, tyrosine and tryptophan biosynthesis;map01100 Metabolic pathways;map01110 Biosynthesis of secondary metabolites
Com_763_pos	Prunin	cpd:C09099	map00941 Flavonoid biosynthesis
Com_290_neg	Pseudouridine	cpd:C02067	map00240 Pyrimidine metabolism
Com_630_pos	Punicic acid	cpd:C08364
Com_447_pos	Purine	cpd:C15587
Com_589_pos	Pyridoxine	cpd:C00314	map00750 Vitamin B6 metabolism;map01100 Metabolic pathways
Com_363_neg	Pyridoxine 5'-phosphate	cpd:C00627	map00750 Vitamin B6 metabolism;map01100 Metabolic pathways
Com_429_neg	Pyrogallol	cpd:C01108
Com_94_neg	Quercetin 3-O-sophoroside	cpd:C12667	map00944 Flavone and flavonol biosynthesis
Com_430_neg	Quinic acid	cpd:C00296	map00400 Phenylalanine, tyrosine and tryptophan biosynthesis
Com_805_pos	Quinone	cpd:C00472
Com_227_neg	Raffinose	cpd:C00492	map00052 Galactose metabolism;map02010 ABC transporters
Com_876_pos	Reserpine	cpd:C06539
Com_134_neg	Ribitol	cpd:C00474	map00040 Pentose and glucuronate interconversions;map00740 Riboflavin metabolism;map01100 Metabolic pathways
Com_131_neg	Ribose 1-phosphate	cpd:C00620	map00030 Pentose phosphate pathway;map00230 Purine metabolism
Com_348_neg	Rutin	cpd:C05625	map00944 Flavone and flavonol biosynthesis;map01100 Metabolic pathways;map01110 Biosynthesis of secondary metabolites
Com_881_pos	S-Adenosyl-L-homocysteine	cpd:C00021	map00270 Cysteine and methionine metabolism;map01100 Metabolic pathways;map01230 Biosynthesis of amino acids
Com_75_neg	Sakuranetin	cpd:C09833
Com_374_neg	Salidroside	cpd:C06046	map00350 Tyrosine metabolism
Com_443_pos	Sarcosine	cpd:C00213	map00260 Glycine, serine and threonine metabolism;map00330 Arginine and proline metabolism;map01100 Metabolic pathways
Com_850_pos	Scopoletin	cpd:C01752	map00940 Phenylpropanoid biosynthesis;map01110 Biosynthesis of secondary metabolites
Com_480_pos	Scopolin	cpd:C01527	map00940 Phenylpropanoid biosynthesis;map01110 Biosynthesis of secondary metabolites
Com_56_neg	Shikimic Acid	cpd:C00493	map00400 Phenylalanine, tyrosine and tryptophan biosynthesis;map01100 Metabolic pathways;map01110 Biosynthesis of secondary metabolites;map01230 Biosynthesis of amino acids
Com_15_neg	Sinapyl Alcohol	cpd:C02325	map00940 Phenylpropanoid biosynthesis;map01100 Metabolic pathways;map01110 Biosynthesis of secondary metabolites
Com_445_pos	S-Methyl-5'-thioadenosine	cpd:C00170	map00270 Cysteine and methionine metabolism;map00908 Zeatin biosynthesis;map01100 Metabolic pathways
Com_411_neg	S-Methylglutathione	cpd:C11347
Com_854_pos	sn-Glycero-3-phosphocholine	cpd:C00670	map00564 Glycerophospholipid metabolism;map00565 Ether lipid metabolism
Com_688_pos	Solanidine	cpd:C06543
Com_444_pos	Spermidine	cpd:C00315	map00330 Arginine and proline metabolism;map00410 beta-Alanine metabolism;map00480 Glutathione metabolism;map00940 Phenylpropanoid biosynthesis;map01100 Metabolic pathways;map02010 ABC transporters
Com_886_pos	S-Sulfo-L-cysteine	cpd:C05824	map00270 Cysteine and methionine metabolism;map01230 Biosynthesis of amino acids
Com_714_pos	Stachydrine	cpd:C10172
Com_261_neg	Stachyose	cpd:C01613	map00052 Galactose metabolism
Com_133_neg	Succinic acid	cpd:C00042	map00020 Citrate cycle (TCA cycle);map00190 Oxidative phosphorylation;map00250 Alanine, aspartate and glutamate metabolism;map00350 Tyrosine metabolism;map00360 Phenylalanine metabolism;map00620 Pyruvate metabolism;map00630 Glyoxylate and dicarboxylate metabolism;map00640 Propanoate metabolism;map00650 Butanoate metabolism;map00760 Nicotinate and nicotinamide metabolism;map00920 Sulfur metabolism
Com_281_neg	Succinic anhydride	cpd:C19524
Com_35_neg	Sucralose	cpd:C12285
Com_402_neg	Sucrose	cpd:C00089	map00052 Galactose metabolism;map00500 Starch and sucrose metabolism;map01100 Metabolic pathways;map02010 ABC transporters
Com_41_neg	Sulfosalicylic acid	cpd:C16199
Com_822_pos	Synephrine	cpd:C04548
Com_115_neg	Tartaric acid	cpd:C00898	map00630 Glyoxylate and dicarboxylate metabolism
Com_349_neg	Taxifolin	cpd:C01617	map00941 Flavonoid biosynthesis;map01100 Metabolic pathways;map01110 Biosynthesis of secondary metabolites
Com_116_neg	Terephthalic acid	cpd:C06337	map01100 Metabolic pathways
Com_735_pos	Thiamine	cpd:C00378	map00730 Thiamine metabolism;map01100 Metabolic pathways;map02010 ABC transporters;map04122 Sulfur relay system
Com_706_pos	trans-3-Hydroxy-L-proline	cpd:C05147	map00330 Arginine and proline metabolism
Com_74_neg	trans-9-Octadecenoic acid	cpd:C01712
Com_12_neg	Trehalose 6-phosphate	cpd:C00689	map00500 Starch and sucrose metabolism;map01100 Metabolic pathways
Com_168_neg	Tricetin	cpd:C10192	map00941 Flavonoid biosynthesis
Com_705_pos	Tricin	cpd:C10193
Com_197_neg	Trifolin	cpd:C12626	map00944 Flavone and flavonol biosynthesis
Com_562_pos	Trigonelline	cpd:C01004	map00760 Nicotinate and nicotinamide metabolism
Com_353_neg	UDP	cpd:C00015	map00240 Pyrimidine metabolism;map00908 Zeatin biosynthesis;map01100 Metabolic pathways
Com_301_neg	UDP-D-glucose	cpd:C00029	map00040 Pentose and glucuronate interconversions;map00052 Galactose metabolism;map00053 Ascorbate and aldarate metabolism;map00240 Pyrimidine metabolism;map00500 Starch and sucrose metabolism;map00520 Amino sugar and nucleotide sugar metabolism;map00561 Glycerolipid metabolism;map00908 Zeatin biosynthesis;map01100 Metabolic pathways
Com_130_neg	UDP-D-glucuronate	cpd:C00167	map00040 Pentose and glucuronate interconversions;map00053 Ascorbate and aldarate metabolism;map00520 Amino sugar and nucleotide sugar metabolism;map01100 Metabolic pathways
Com_129_neg	UDP-galactose	cpd:C00052	map00052 Galactose metabolism;map00520 Amino sugar and nucleotide sugar metabolism;map01100 Metabolic pathways
Com_606_pos	Uracil	cpd:C00106	map00240 Pyrimidine metabolism;map00410 beta-Alanine metabolism;map00770 Pantothenate and CoA biosynthesis;map01100 Metabolic pathways
Com_660_pos	Urea	cpd:C00086	map00220 Arginine biosynthesis;map00230 Purine metabolism;map00240 Pyrimidine metabolism;map00330 Arginine and proline metabolism;map00780 Biotin metabolism;map01100 Metabolic pathways;map02010 ABC transporters
Com_666_pos	Uridine	cpd:C00299	map00240 Pyrimidine metabolism;map01100 Metabolic pathways
Com_199_neg	Uridine 5'-monophosphate	cpd:C00105	map00240 Pyrimidine metabolism;map01100 Metabolic pathways
Com_59_neg	Ursolic Acid	cpd:C08988
Com_529_pos	Valine	cpd:C16436
Com_878_pos	vasicine	cpd:C10733
Com_272_neg	Vidarabine	cpd:C07195
Com_449_pos	Vitamin B2	cpd:C00255	map00740 Riboflavin metabolism;map01100 Metabolic pathways;map01110 Biosynthesis of secondary metabolites
Com_320_neg	Vitamin C	cpd:C00072	map00053 Ascorbate and aldarate metabolism;map00480 Glutathione metabolism;map01100 Metabolic pathways;map01110 Biosynthesis of secondary metabolites
Com_745_pos	Vitamin D2	cpd:C05441	map00100 Steroid biosynthesis;map01100 Metabolic pathways
Com_747_pos	Yamogenin	cpd:C08918

## Sheet: Table S4
Table S4 Summary of DEGs in all combinations of developmental stage comparisons.
Combinations	Total DEGs	Upregulated DEGs	Downregulated DEGs
Zhongshi5_S4vsZhongshi5_S3	8179	4061	4118
Zhongshi5_S3vsZhongshi5_S2	5758	2865	2893
Zhongshi5_S2vsZhongshi5_S1	4514	1874	2640
Huojing_S4vsHuojing_S3	9574	4489	5085
Huojing_S3vsHuojing_S2	5548	2087	3461
Huojing_S2vsHuojing_S1	7252	3235	4017
Jiro_S4vsJiro_S3	3022	1194	1828
Jiro_S3vsJiro_S2	4142	1408	2734
Jiro_S2vsJiro_S1	3976	1781	2195
Yohou_S4vsYohou_S3	3688	1642	2046
Yohou_S3vsYohou_S2	3409	1461	1948
Yohou_S2vsYohou_S1	5387	2292	3095
Zhongshi5_S4vsJiro_S4	9507	4738	4769
Zhongshi5_S3vsJiro_S3	5546	2477	3069
Zhongshi5_S2vsJiro_S2	3958	1806	2152
Zhongshi5_S1vsJiro_S1	3409	1623	1786
Zhongshi5_S4vsYohou_S4	9439	4786	4653
Zhongshi5_S3vsYohou_S3	5735	2669	3066
Zhongshi5_S2vsYohou_S2	3570	1961	1609
Zhongshi5_S1vsYohou_S1	6715	3338	3377
Huojing_S4vsJiro_S4	10989	5342	5647
Huojing_S3vsJiro_S3	6347	3087	3260
Huojing_S2vsJiro_S2	4103	2199	1904
Huojing_S1vsJiro_S1	4989	2866	2123
Huojing_S4vsYohou_S4	10918	5362	5556
Huojing_S3vsYohou_S3	6606	3252	3354
Huojing_S2vsYohou_S2	5785	3320	2465
Huojing_S1vsYohou_S1	5217	2749	2468

## Sheet: Table S5
Table S5 Primers used for q-PCR analysis of genes involved in AsA biosynthesis and recycling.
Gene ID	Gene Name	Forward	Reverse
evm.TU.contig8954.147	GalDH	TGGCAAGACAGACACAGAGGATC	GCAGGTAGGGCAAAGTTGAGAC
evm.TU.contig8910.289	PMM	CAGTCCCGAGTTGAATGGTTTAGG	CTCCAATTCCTTCAGTGCCTTCTC
evm.TU.contig4144.37	GME	GCACTTCCTCAATCTCATCCAACAG	GTTACCACCAGAGCTTCGCATTC
evm.TU.contig2969.33	PMI1	TCGTGGAGGGAGATGGAAGAATG	TGCTGCTCACTCCTGCTCTG
evm.TU.contig11.86	GMP	CAGGCTGCGTGGTTGAGTC	ACCGATGATACTGCTGGAAATGC
evm.TU.contig7394.327	MIOX	GACGGACATGACGGGAATATGC	AGGGAGAAAGGGCGAAGTAGTC
evm.TU.contig4397.149	APX6	CCACGGCGGCGACTACTC	CTGGCGAAGGAGGAGGTGAG
evm.TU.contig9504.78	APX2	ACGCCTTGAGATTGCTGAAGATG	TCTCGGTGGATGATAGATGGTGTAC
evm.TU.contig3536.117	GaILDH	GCAGCTTATGATTGTGATGAGATGG	AACTTACCAGTAGCCAAGGACAAG
